# Supplementary material for: Short-term feeding of defatted bovine colostrum mitigates inflammation in the gut via changes in metabolites and microbiota in a chicken animal model
Source: Anim Microbiome. 2023 Jan 26;5:6. doi: 10.1186/s42523-023-00225-z (PMC9878500; doi:10.1186/s42523-023-00225-z)
Supplement: Supplementary file 6 — Additional file 6. Table S2: Taxonomic profiles of the intraluminal stool specimens collected in this study. Intraluminal stool specimens collected from A) different anatomical sites of ileum, duodenum and cecum for a total of 156 samples; B) only ileum. The taxonomic composition of the microbiomes was established using 16S rRNA gene V4 hypervariable region and dual-barcoded universal primers 515F and 806R as previously described [92]. [file 42523_2023_225_MOESM6_ESM.xlsx]

## Sheet: A
sample	treatment	site	type		f__Methanobacteriaceae; g__Methanobrevibacter	c__Actinobacteria; o__Actinomycetales	f__Actinomycetaceae; g__Mobiluncus	o__Actinomycetales; f__Actinopolysporaceae	f__Brevibacteriaceae; g__Brevibacterium	g__Brevibacterium; s__aureum	o__Actinomycetales; f__Cellulomonadaceae	g__Corynebacterium; s__variabile	g__Brachybacterium; s__conglomeratum	f__Dietziaceae; g__Dietzia	f__Gordoniaceae; g__Gordonia	f__Intrasporangiaceae; g__Arsenicicoccus	o__Actinomycetales; f__Microbacteriaceae	f__Micrococcaceae; g__Arthrobacter	f__Micrococcaceae; g__Kocuria	f__Micrococcaceae; g__Micrococcus	g__Rothia; s__dentocariosa	g__Rothia; s__mucilaginosa	f__Mycobacteriaceae; g__Mycobacterium	f__Nocardiaceae; g__Rhodococcus	o__Actinomycetales; f__Nocardiopsaceae	o__Actinomycetales; f__Nocardiopsaceae	f__Propionibacteriaceae; g__Propionibacterium	f__Propionibacteriaceae; g__Tessaracoccus	f__Pseudonocardiaceae; g__Saccharomonospora	g__Saccharopolyspora; s__hirsuta	f__Streptomycetaceae; g__Streptomyces	o__Actinomycetales; f__Thermomonosporaceae	f__Bifidobacteriaceae; g__Bifidobacterium	o__Coriobacteriales; f__Coriobacteriaceae	o__Coriobacteriales; f__Coriobacteriaceae	f__Coriobacteriaceae; g__Adlercreutzia	g__Collinsella; s__aerofaciens	g__Eggerthella; s__lenta	c__Bacteroidia; o__Bacteroidales	f__Bacteroidaceae; g__Bacteroides	f__Bacteroidaceae; g__Bacteroides	g__Bacteroides; s__caccae	g__Bacteroides; s__fragilis	g__Bacteroides; s__ovatus	g__Bacteroides; s__uniformis	f__Porphyromonadaceae; g__Parabacteroides	f__Porphyromonadaceae; g__Parabacteroides	f__Prevotellaceae; g__Prevotella	g__Prevotella; s__copri
X364623	colostrum	DUO	scrapings	85750	0	0	0	0	0	0	1	0	0	0	0	0	2	0	0	0	1	0	0	0	0	0	0	0	0	0	0	0	2220	269	1777	1	0	1	0	10	0	8	65	14	1	0	0	0	0
X364711	colostrum	CEC	digesta	62593	0	3	0	0	0	0	0	0	1	0	0	0	2	0	0	0	0	0	0	0	0	0	0	0	0	0	0	0	45	3	2083	0	0	0	0	2798	0	8192	24490	5497	1	0	0	1	0
X364717	adlibitum	CEC	digesta	39022	0	0	0	0	0	1	0	0	0	0	0	0	0	0	0	0	0	0	0	0	0	0	0	0	0	0	0	0	741	5	5143	0	1	0	0	1089	0	3057	12061	1835	0	0	0	0	0
X364533	milk	DUO	scrapings	46697	0	1	0	0	0	1	0	2	1	0	0	0	0	0	0	0	0	0	0	0	0	0	0	0	0	0	0	0	393	54	763	0	0	0	0	0	0	0	0	1	0	0	0	0	0
X364569	colostrum	CEC	scrapings	25594	0	0	0	0	0	0	0	1	0	0	0	0	0	0	0	0	0	0	0	0	0	0	0	0	0	0	0	0	303	550	5606	1	0	0	0	0	1	0	0	0	0	0	0	0	0
X364606	colostrum	DUO	scrapings	80152	0	1	0	1	0	0	0	0	1	0	0	0	0	0	0	0	0	0	0	0	0	0	0	0	0	0	1	0	14717	301	2767	0	0	0	0	0	0	0	0	0	0	0	0	0	0
X364653	milk	CEC	digesta	62704	0	1	0	0	0	0	0	2	1	0	0	0	0	0	0	0	0	0	0	0	0	0	0	0	0	0	0	0	30709	2	370	0	0	0	0	477	0	1	902	757	0	0	0	0	0
X364613	milk	DUO	scrapings	38140	1	2	0	0	0	0	1	3	0	0	0	0	0	0	0	0	2	0	0	0	0	0	0	0	0	0	1	0	11992	33	436	0	0	0	0	0	0	0	0	0	0	0	0	0	0
X364753	milk	CEC	scrapings	16763	1	0	0	0	0	0	0	0	0	0	0	0	0	0	0	0	0	0	0	0	0	0	0	0	0	0	0	0	0	0	138	0	2	0	0	731	0	706	4214	680	0	0	0	0	0
X364667	milk	CEC	scrapings	61487	0	0	0	0	0	0	0	0	0	0	0	0	0	0	0	0	0	0	0	0	0	0	0	0	0	0	0	0	31910	0	50	0	0	0	0	42	0	0	176	59	1	0	0	0	0
X364693	colostrum	CEC	digesta	59319	0	1	0	0	0	0	0	0	0	0	0	0	0	0	0	0	0	0	0	0	1	0	0	0	0	0	0	0	0	11	1833	0	0	0	0	2717	1	5899	21628	3942	0	0	0	0	0
X364649	colostrum	CEC	digesta	37291	0	34	0	0	0	0	0	3	0	0	0	0	0	0	0	0	0	0	0	0	1	0	0	0	0	0	2	0	0	0	0	0	0	0	0	0	0	0	1	0	0	0	0	0	0
X364581	milk	DUO	digesta	46401	0	0	0	0	0	0	0	2	0	0	0	0	0	0	0	0	0	0	0	0	0	0	0	0	1	1	3	0	2478	25	302	0	1	0	0	0	1	0	0	0	0	1	0	0	0
X364718	adlibitum	CEC	scrapings	20553	1	0	0	0	0	0	0	0	0	0	0	0	0	0	0	0	0	0	0	0	0	0	0	0	0	0	0	0	171	0	477	0	0	0	1	294	0	712	4543	410	0	0	0	0	0
X364647	colostrum	CEC	digesta	80156	0	12	0	0	0	1	0	1	1	0	0	0	0	0	0	0	0	0	0	0	1	0	0	0	0	0	3	0	2	11	1488	0	0	0	0	3346	0	7707	19338	5082	0	0	0	0	0
X364562	adlibitum	DUO	digesta	9439	0	0	1	0	0	4	0	2	1	0	0	0	1	0	0	0	0	0	0	0	1	0	0	0	2	0	0	0	74	5	52	0	0	0	0	0	0	0	0	0	0	0	0	0	0
X364615	milk	ILE	digesta	93303	0	12	0	0	0	3	1	10	4	0	0	0	3	0	3	0	0	0	0	0	0	0	0	0	5	3	18	0	11238	222	1894	0	0	0	0	0	0	0	0	0	1	0	0	0	0
X364595	milk	DUO	scrapings	24316	0	4	0	0	0	1	1	4	0	0	0	0	1	0	0	0	0	0	0	1	0	2	1	0	0	0	3	0	3202	34	221	0	0	0	0	0	0	0	0	0	0	0	0	0	0
X364611	milk	DUO	scrapings	53039	0	0	0	0	0	0	1	0	0	0	0	0	0	0	0	0	0	0	0	0	0	0	0	0	0	0	0	0	22023	72	850	0	0	0	0	0	0	0	0	0	0	0	0	0	0
X364568	colostrum	DUO	scrapings	4685	0	0	0	0	0	0	0	0	0	0	0	0	1	0	0	0	0	0	0	0	0	0	0	0	0	0	0	0	31	4	39	0	0	0	0	0	1	0	0	1	0	0	0	0	0
X364706	colostrum	CEC	scrapings	45427	0	0	0	0	0	0	0	0	0	0	0	0	0	0	0	0	0	0	0	0	0	0	0	0	0	0	0	0	0	0	1017	0	1	0	0	493	0	1009	8904	730	0	0	0	0	0
X364697	colostrum	ILE	digesta	60916	0	26	0	0	0	0	0	0	1	0	0	0	0	0	0	0	0	0	0	0	0	0	0	0	0	0	3	0	1	0	2	0	0	0	0	0	0	0	5	0	0	0	0	0	0
X364575	colostrum	ILE	scrapings	12276	0	1	0	0	0	0	0	1	0	0	0	0	1	0	0	0	0	0	0	0	1	1	0	0	0	0	2	0	70	0	22	0	0	0	0	0	1	0	0	0	0	0	0	0	0
X364616	milk	DUO	digesta	82602	0	3	0	0	0	1	4	2	0	0	0	0	0	0	0	0	0	0	0	0	1	0	0	0	0	1	4	0	252	108	1364	0	0	370	0	1	0	0	0	2	0	0	0	0	0
X364695	colostrum	DUO	digesta	56090	0	1	0	0	0	0	0	1	0	0	0	0	0	0	0	0	0	0	0	0	0	0	0	0	0	0	0	0	1	5	731	0	0	0	0	2295	0	2808	11143	3611	0	0	0	0	0
X364600	colostrum	ILE	scrapings	30282	0	1	0	0	0	0	0	0	0	0	0	0	0	0	0	0	0	0	0	2	0	0	0	0	0	0	0	0	2624	56	415	0	1	0	0	0	0	0	0	0	0	0	0	0	0
X364547	colostrum	ILE	digesta	52220	0	0	0	0	0	0	0	0	0	0	0	0	0	0	0	0	0	0	0	2	0	0	7	0	0	0	0	0	120	67	559	0	1	0	0	0	0	0	0	0	0	0	0	0	1
X364541	colostrum	DUO	digesta	72339	0	7	0	0	1	1	0	4	2	0	1	0	3	0	0	0	0	0	0	0	0	0	0	0	0	2	3	1	196	93	1066	2	0	0	0	0	0	0	0	0	0	0	0	0	0
X364598	milk	ILE	digesta	43140	0	9	0	2	0	2	0	10	1	0	0	0	0	0	0	0	0	0	2	0	3	3	0	1	3	1	9	0	63	10	124	0	0	0	0	1	1	0	0	0	0	0	0	0	0
X364694	colostrum	CEC	scrapings	32385	0	1	0	0	0	0	0	0	0	0	0	0	0	0	0	0	0	0	0	0	0	0	0	0	0	0	0	0	0	1	478	0	0	0	0	716	0	1528	9295	1008	0	0	0	0	0
X364696	colostrum	DUO	scrapings	6480	0	0	0	0	0	0	0	0	0	0	0	0	0	0	0	0	0	2	0	0	0	0	0	0	0	0	0	0	0	0	53	0	0	0	0	89	1	180	1065	112	0	0	0	0	0
X364741	milk	CEC	scrapings	22889	0	2	0	0	0	0	0	0	0	0	0	0	0	0	0	0	0	0	0	0	0	0	0	0	0	0	0	0	2	0	289	0	0	0	0	195	0	515	2156	305	0	0	0	0	0
X364601	colostrum	DUO	scrapings	6890	0	0	0	0	0	0	0	0	0	0	0	0	1	0	0	0	1	0	0	0	0	0	0	0	0	0	0	0	362	12	101	1	0	0	0	0	0	0	0	1	0	0	0	0	0
X364608	colostrum	ILE	digesta	15971	0	5	0	1	0	2	0	6	0	0	0	0	0	1	0	0	0	0	0	0	0	0	0	0	1	0	5	1	725	10	95	1	0	0	0	0	0	0	0	0	0	0	0	0	0
X364603	colostrum	ILE	digesta	30009	0	4	0	0	0	0	0	9	2	0	0	0	0	0	1	0	0	0	1	0	1	4	0	0	1	1	8	1	791	7	86	0	0	0	0	0	0	0	2	0	0	0	0	0	0
X364526	colostrum	DUO	digesta	21976	0	1	0	1	0	0	0	1	0	0	0	0	0	0	0	0	1	0	0	0	0	0	0	0	0	1	1	0	60	13	183	0	0	0	0	0	0	0	0	0	0	0	0	0	0
X364740	milk	CEC	digesta	45956	0	1	0	0	0	0	0	0	0	0	0	0	1	0	0	0	0	0	0	0	1	0	0	0	0	0	0	0	0	2	2248	0	1	0	0	649	0	1162	5259	977	1	0	0	0	0
X364677	colostrum	ILE	digesta	43164	0	51	0	0	0	0	1	2	0	1	0	0	0	0	0	0	0	0	0	0	2	0	0	0	0	0	8	0	0	0	0	1	0	0	0	0	0	0	0	0	0	0	0	0	0
X364538	colostrum	DUO	scrapings	4615	0	1	0	0	0	0	0	1	2	0	0	0	0	0	0	0	0	0	0	0	0	0	0	0	0	0	1	0	9	3	36	0	0	0	0	0	0	0	0	0	0	0	0	0	0
X364588	colostrum	DUO	digesta	8411	0	0	0	0	0	0	0	0	0	0	0	0	0	0	0	0	0	1	0	0	0	0	0	0	0	0	0	0	798	4	41	0	0	0	0	0	0	0	0	0	0	0	0	0	0
X364728	milk	CEC	digesta	41343	0	0	0	0	0	0	0	0	0	0	0	0	1	0	0	0	0	0	0	0	0	0	0	0	0	0	0	0	40	2	1811	0	0	0	0	2253	0	3708	15221	3729	0	0	0	0	0
X364592	milk	ILE	digesta	16228	0	7	0	0	0	3	0	48	1	2	0	0	2	0	0	0	0	0	1	0	3	0	0	0	2	3	9	0	15	5	21	0	1	0	0	0	2	0	0	0	0	0	0	0	0
X364713	colostrum	DUO	digesta	6251	1	16	0	0	0	0	0	0	0	0	0	0	8	0	1	0	0	0	0	0	1	0	0	0	1	0	4	0	0	0	3	0	0	1	0	1	1	1	8	2	0	0	0	0	1
X364754	milk	DUO	digesta	3845	1	2	0	0	0	0	0	0	0	0	0	0	0	0	0	0	0	0	0	0	0	0	0	0	0	0	1	0	2	0	1	0	1	1	0	0	0	1	2	0	0	0	0	1	0
X364528	adlibitum	DUO	scrapings	11904	0	1	0	1	0	0	0	4	0	0	0	0	1	0	0	0	0	0	0	0	1	0	0	0	0	1	2	0	89	17	94	0	1	0	0	0	0	0	0	0	0	0	0	0	0
X364759	adlibitum	CEC	scrapings	46409	0	1	0	0	0	0	0	0	0	0	0	0	0	0	0	0	0	0	0	0	0	0	0	0	0	0	0	0	88	3	1184	1	0	0	0	472	1	0	10458	643	0	0	0	0	0
X364551	adlibitum	CEC	digesta	21054	0	2	0	3	0	0	0	0	0	0	0	0	2	0	0	0	0	1	0	0	0	0	0	0	1	0	2	0	282	17	179	1	0	0	0	0	0	0	0	0	0	0	0	0	0
X364605	colostrum	ILE	scrapings	18283	0	0	0	0	0	0	0	0	0	0	0	0	0	0	0	0	0	0	0	0	0	0	0	0	0	0	0	0	6546	3	131	1	1	0	0	0	0	0	1	0	0	0	0	0	0
X364540	colostrum	ILE	digesta	3780	0	0	0	0	0	0	0	0	0	0	0	0	0	0	0	0	0	0	0	0	0	0	0	0	0	0	0	0	147	57	1007	0	0	0	0	0	0	0	0	0	1	0	0	0	0
X364729	milk	CEC	scrapings	17558	0	0	0	0	0	0	0	0	0	0	0	0	0	0	0	0	0	0	0	0	0	0	0	0	0	0	0	0	9	0	167	0	0	0	0	120	0	223	1923	144	0	0	0	0	0
X364549	adlibitum	ILE	scrapings	22612	0	0	0	0	0	0	0	0	1	0	0	0	0	0	0	0	0	0	0	0	0	0	0	0	0	2	0	0	58	27	360	1	0	0	0	0	0	0	0	0	0	0	0	0	0
X364548	colostrum	DUO	digesta	6026	0	1	0	0	0	1	0	0	0	0	0	0	0	0	0	0	0	0	0	0	0	0	0	0	0	0	0	0	11	5	32	1	0	0	0	0	1	0	0	0	0	0	0	0	0
X364553	adlibitum	DUO	digesta	2792	0	3	0	2	0	0	0	3	0	0	0	0	1	1	0	0	0	0	0	0	0	1	0	0	1	0	1	0	3	0	4	0	0	0	0	0	0	0	0	0	0	0	0	0	0
X364580	milk	ILE	digesta	27758	0	3	0	1	0	4	0	22	2	0	0	0	0	0	1	0	0	0	0	1	0	0	0	0	0	1	3	0	221	3	44	0	0	0	0	0	0	0	0	1	0	0	0	0	0
X364604	colostrum	DUO	digesta	12411	0	0	0	0	0	1	0	0	0	0	0	0	0	0	0	0	0	1	0	0	0	0	0	0	0	0	1	0	1721	3	55	0	0	0	0	1	0	0	1	0	0	0	0	0	0
X364671	adlibitum	CEC	scrapings	57366	0	1	0	0	0	0	0	0	0	0	0	0	0	0	0	0	0	0	0	0	0	0	0	0	0	0	1	0	1	3	726	0	0	0	0	1004	0	1	20219	1161	0	0	0	0	0
X364723	colostrum	CEC	digesta	15390	0	0	0	0	0	0	0	0	0	0	0	0	0	0	0	0	0	0	0	0	0	0	0	0	0	0	0	0	0	2	3477	0	0	0	0	732	0	62	7031	1138	0	0	0	0	0
X364712	colostrum	CEC	scrapings	51122	0	2	0	0	0	0	0	0	0	0	0	0	0	0	0	0	0	0	0	0	0	0	0	0	0	0	0	0	20	0	810	0	0	0	0	1304	0	2639	15730	1926	0	0	0	0	0
X364752	milk	CEC	digesta	36852	0	0	0	0	0	0	0	0	0	0	0	0	0	0	0	0	0	0	0	0	0	0	0	0	0	0	0	0	0	1	1035	0	1	0	0	2579	0	4554	9997	2944	0	0	0	0	0
X364734	milk	CEC	digesta	48897	0	0	0	0	0	0	0	1	0	0	0	0	0	0	0	0	0	0	0	0	0	0	0	0	0	0	0	0	0	4	1636	1	0	0	0	1437	0	4277	14426	2507	0	0	0	0	0
X364599	milk	DUO	digesta	25480	0	0	0	0	0	0	0	0	0	0	0	0	0	0	0	0	0	0	0	0	0	0	0	0	0	0	0	0	74	20	305	0	0	0	0	0	0	0	0	0	0	0	0	0	0
X364543	colostrum	DUO	digesta	4350	0	2	0	0	0	1	0	4	0	0	0	0	0	0	3	0	0	0	0	0	0	0	0	0	3	0	2	1	6	0	9	0	0	0	0	0	0	0	0	0	0	0	0	0	0
X364536	milk	DUO	digesta	19503	0	7	0	1	0	0	1	8	0	0	0	0	2	0	1	0	0	0	0	0	0	0	0	0	2	2	7	0	55	7	68	1	0	0	0	0	0	0	0	0	0	0	0	0	0
X364535	milk	ILE	digesta	21183	0	9	0	2	0	3	0	13	2	0	0	0	2	0	1	0	0	0	0	0	0	0	0	0	1	0	5	0	54	12	89	0	0	0	0	0	0	0	0	0	0	0	0	0	0
X364610	milk	ILE	scrapings	22186	0	0	0	0	0	2	0	0	0	0	0	0	0	0	0	0	0	0	0	0	0	0	0	0	0	0	0	0	1302	21	217	0	0	0	0	0	0	0	0	0	0	0	0	0	0
X364557	colostrum	ILE	digesta	19223	0	4	0	0	0	0	0	8	0	0	1	0	2	0	0	0	0	0	1	0	0	0	0	0	0	0	3	0	25	3	70	0	0	0	0	0	1	1	1	0	0	0	0	0	0
X364609	colostrum	DUO	digesta	20800	0	0	0	0	0	0	1	3	1	0	1	0	0	0	0	0	0	0	0	0	0	0	0	0	0	0	2	0	294	22	226	0	1	0	0	0	0	0	1	0	0	0	0	0	0
X364714	colostrum	DUO	scrapings	15272	0	4	0	0	0	0	0	0	0	0	0	0	1	0	0	0	0	0	0	0	0	0	0	0	0	0	1	0	0	0	7	0	0	0	0	0	0	0	7	0	0	0	0	0	0
X364578	milk	DUO	scrapings	4953	0	0	0	0	0	0	0	0	0	0	0	0	0	0	1	0	0	0	0	0	0	0	0	0	0	0	0	0	28	6	37	0	0	0	0	0	0	0	0	1	0	0	0	0	0
X364589	colostrum	ILE	scrapings	14169	0	0	0	0	0	0	0	0	0	0	0	0	0	0	0	0	0	0	0	0	0	0	0	0	0	0	0	0	771	12	79	0	0	0	0	0	0	0	0	0	0	0	0	0	0
X364758	adlibitum	CEC	digesta	26283	0	4	0	0	0	0	0	1	1	0	0	0	1	0	0	0	0	0	0	0	0	0	0	0	0	0	1	0	248	1	4538	0	2	0	0	801	38	1	6540	1188	18	0	0	0	0
X364558	adlibitum	ILE	scrapings	10987	0	0	0	0	0	0	0	0	0	0	0	0	0	0	0	0	0	0	0	0	0	0	0	0	0	0	0	0	91	24	137	1	0	0	0	0	0	0	0	0	0	0	0	0	0
X364651	colostrum	CEC	digesta	30816	0	1	0	0	0	0	0	0	1	0	0	0	1	0	0	0	0	0	0	0	0	0	0	0	0	0	0	0	323	11	2107	0	0	0	0	3265	0	2184	10555	4859	0	0	0	0	0
X364700	colostrum	CEC	scrapings	29356	0	0	0	0	0	0	0	0	0	0	0	0	0	0	0	0	0	0	0	0	0	0	0	0	0	0	0	0	7	0	217	0	0	0	0	136	0	0	9708	22	0	0	0	0	0
X364716	colostrum	ILE	scrapings	26901	0	31	0	0	0	0	0	3	0	0	0	0	3	0	0	0	0	0	0	0	0	1	0	0	0	0	12	0	1	0	1	0	0	0	0	0	0	0	8	0	0	0	0	1	0
X364527	adlibitum	ILE	scrapings	19970	1	1	0	0	0	0	0	3	0	0	0	0	0	1	0	0	0	0	0	0	0	0	0	0	0	0	0	0	158	23	205	1	0	0	0	0	0	0	0	0	0	0	0	0	0
X364688	colostrum	CEC	scrapings	68498	0	0	0	0	0	0	0	0	0	0	0	0	0	0	0	0	1	0	0	0	0	0	0	0	0	0	0	0	3	4	641	0	1	0	0	1282	0	2567	13346	1750	0	0	0	0	0
X364620	colostrum	ILE	digesta	26629	0	3	0	0	0	3	0	24	2	0	0	0	1	0	1	0	0	0	0	1	1	0	1	0	1	1	8	0	2	1	46	0	1	0	0	0	0	0	0	1	0	0	0	0	0
X364573	colostrum	DUO	scrapings	3222	0	0	0	0	0	0	0	0	0	0	0	0	0	0	0	0	0	0	0	1	0	0	0	0	0	0	0	0	110	4	26	0	0	0	0	0	0	0	0	0	0	0	0	0	0
X364735	milk	CEC	scrapings	20545	0	0	0	0	0	0	0	0	0	0	0	0	0	0	0	0	0	0	0	0	0	0	0	0	0	0	0	0	0	2	334	0	0	0	0	251	0	558	4654	334	0	0	0	0	0
X364724	colostrum	CEC	scrapings	35711	0	0	0	0	0	0	0	0	0	0	0	0	0	0	0	0	0	0	0	0	0	0	0	0	0	0	0	0	0	1	847	0	0	0	0	456	0	43	11567	709	0	0	0	0	0
X364757	milk	ILE	scrapings	14422	1	2	0	0	0	0	0	1	0	0	0	0	0	0	0	0	0	0	0	0	0	0	0	0	0	0	2	0	0	0	0	0	2	0	0	0	0	0	4	0	0	0	0	0	0
X364687	colostrum	CEC	digesta	26672	0	3	0	0	0	0	0	1	0	0	0	0	0	0	0	0	0	0	0	0	0	0	0	0	0	0	2	0	4	12	2117	0	0	0	0	2277	0	3416	8147	3405	0	0	0	0	0
X364617	colostrum	ILE	scrapings	10162	0	1	0	0	0	1	0	0	0	0	0	0	2	0	0	1	0	0	0	0	1	0	0	0	0	0	0	0	5	3	25	1	0	3	0	0	0	0	0	0	0	0	0	0	1
X364544	colostrum	ILE	scrapings	18846	0	0	0	0	0	0	0	0	0	0	0	0	0	0	0	0	0	0	0	1	0	0	0	0	0	0	0	0	29	6	54	0	0	0	0	0	0	0	0	0	0	0	0	0	0
X364746	adlibitum	CEC	digesta	39141	0	0	0	0	0	0	0	0	0	0	0	0	0	0	0	0	0	0	0	0	0	0	0	0	0	0	0	0	3	1	1181	0	0	0	0	1252	0	4984	12121	2072	0	0	0	0	0
X364587	colostrum	ILE	digesta	19034	0	2	0	0	0	0	0	7	0	0	0	1	0	0	0	0	0	2	0	0	0	0	0	0	0	0	3	1	126	2	15	0	0	0	0	0	0	0	0	0	0	0	0	0	0
X364665	colostrum	CEC	scrapings	9392	0	0	0	0	0	0	0	0	0	0	0	0	0	0	0	0	0	0	0	0	0	0	0	0	0	0	0	0	37	2	69	0	0	0	0	138	0	93	1310	213	0	0	0	0	0
X364699	colostrum	CEC	digesta	11759	0	0	0	0	0	0	0	0	0	0	0	0	0	0	0	0	0	0	0	0	0	0	0	0	0	0	0	0	3	3	325	0	0	0	0	172	0	1	9631	22	0	0	0	0	0
X364659	colostrum	CEC	scrapings	6473	0	0	0	0	0	0	0	0	0	0	0	0	0	0	0	0	0	0	0	0	0	0	0	0	0	0	0	0	0	0	4	0	0	0	0	1	0	0	20	7	0	0	0	0	0
X364627	milk	ILE	scrapings	2670	0	2	0	0	0	0	0	0	1	0	0	0	0	0	0	1	0	0	0	0	0	0	0	0	0	0	0	0	1	2	2	0	0	2	0	0	1	0	2	0	2	0	0	0	0
X364661	colostrum	CEC	scrapings	27018	0	4	0	0	0	0	0	0	0	0	0	0	0	0	0	0	0	0	0	0	0	0	0	0	0	0	0	0	1	1	226	0	0	0	0	271	0	655	3797	364	0	0	0	0	0
X364645	colostrum	CEC	digesta	37287	0	9	0	0	0	0	0	1	1	1	0	0	0	0	0	0	0	0	0	0	1	0	0	0	0	0	2	0	2	1	6	0	0	0	0	31	0	0	727	44	0	0	0	0	0
X364625	colostrum	ILE	digesta	2169	0	0	0	0	0	2	0	7	0	0	0	0	0	0	0	0	0	0	0	0	0	0	0	0	0	0	0	0	0	0	0	0	0	0	0	0	0	0	0	1	0	0	0	0	0
X364552	adlibitum	ILE	digesta	4832	0	4	0	0	0	1	0	4	0	0	1	0	0	0	0	0	0	0	0	0	0	1	0	0	0	1	2	0	11	0	20	0	1	0	0	0	2	0	0	1	0	0	0	0	0
X364642	adlibitum	ILE	digesta	12843	0	2	0	0	0	1	0	3	0	0	0	0	0	0	1	0	0	0	0	0	0	0	0	0	1	1	4	0	1	0	0	0	0	0	0	0	0	0	0	0	0	0	0	0	0
X364584	colostrum	ILE	scrapings	3203	0	0	0	0	0	0	0	0	0	0	0	0	0	0	0	0	0	0	0	0	0	0	0	0	0	0	0	0	3	3	24	0	0	0	0	0	1	0	0	0	0	0	0	0	0
X364756	milk	ILE	digesta	18240	1	7	0	0	0	0	0	0	0	0	0	0	0	0	0	0	0	0	0	0	0	0	0	0	0	0	3	0	0	0	1	0	0	0	0	0	0	3	3	0	0	0	0	0	0
X364570	colostrum	ILE	scrapings	2667	0	0	0	0	0	0	0	0	0	0	0	0	0	0	1	0	0	0	0	0	0	0	0	0	0	0	0	0	4	0	5	1	0	0	0	0	0	0	0	0	0	0	0	0	0
X364607	colostrum	CEC	digesta	4712	0	0	0	0	0	0	4	0	0	0	0	0	0	0	0	0	0	0	0	0	0	0	0	0	0	0	0	0	606	115	2041	1	0	0	0	0	0	0	0	1	0	0	0	0	0
X364530	adlibitum	ILE	digesta	6005	0	7	0	1	0	1	0	49	2	0	0	5	6	4	9	0	0	0	0	0	0	0	0	3	0	0	2	0	15	4	25	1	0	0	0	0	0	0	0	0	0	0	0	0	0
X364619	colostrum	CEC	digesta	1455	0	0	0	0	0	1	0	0	1	0	0	0	0	0	0	0	0	0	0	0	0	0	0	0	0	0	0	0	36	34	534	0	0	0	0	0	1	0	0	0	0	0	0	0	0
X364585	colostrum	DUO	scrapings	14474	0	0	0	0	0	0	0	1	0	0	0	0	0	0	0	0	0	0	0	0	0	0	0	0	0	0	0	0	247	22	268	0	0	0	0	0	0	0	0	0	0	0	0	0	0
X364618	colostrum	DUO	scrapings	9443	0	2	0	0	1	3	0	10	3	0	0	0	1	0	3	0	0	0	1	0	0	0	0	0	0	2	0	0	3	7	65	0	0	0	0	0	1	0	0	1	0	0	0	0	0
X364673	colostrum	ILE	digesta	7288	0	20	0	0	0	0	0	3	1	0	0	0	0	0	0	0	0	0	0	0	0	0	0	0	0	0	5	0	1	0	0	0	0	0	0	0	0	0	2	0	0	0	0	0	0
X364566	milk	DUO	digesta	5741	0	1	0	0	0	1	0	0	0	0	0	0	1	0	2	0	0	0	0	0	0	0	0	0	0	0	1	0	1	2	40	0	0	0	0	0	1	0	0	0	0	0	0	0	0
X364689	colostrum	DUO	digesta	1197	0	2	0	0	0	0	0	0	0	0	0	0	0	0	0	0	0	0	0	0	0	0	0	0	0	0	0	0	0	0	0	0	0	0	0	0	0	0	6	0	0	0	0	0	0
X364669	adlibitum	CEC	scrapings	6100	0	0	0	0	0	0	0	0	0	0	0	0	0	0	0	0	0	0	0	0	0	0	0	0	0	0	0	0	1	1	47	0	0	0	0	112	0	0	1245	125	0	0	0	0	0
X364572	colostrum	ILE	scrapings	9621	0	0	0	0	0	0	0	0	0	0	0	0	0	0	0	0	0	0	0	0	0	0	0	0	0	0	0	0	34	0	7	0	0	0	0	0	0	0	0	0	0	0	0	0	0
X364545	colostrum	DUO	scrapings	3672	0	0	0	0	0	0	0	0	0	0	0	0	0	0	0	0	0	0	0	0	0	0	0	0	0	0	0	0	29	9	46	0	0	0	0	0	1	0	0	0	0	0	0	0	0
X364532	milk	ILE	scrapings	9350	0	2	0	1	0	0	0	0	0	0	0	0	0	0	0	0	0	0	0	0	1	0	0	0	0	1	0	0	58	8	128	2	0	0	0	0	0	0	1	0	1	0	0	0	0
X364632	milk	ILE	digesta	4274	0	2	0	0	0	0	0	4	1	0	1	0	0	1	0	0	0	0	0	0	1	0	0	0	0	0	1	0	0	1	0	0	0	0	0	0	0	0	2	0	0	0	0	0	0
X364567	colostrum	ILE	scrapings	6081	0	0	0	0	0	0	0	0	0	0	0	0	1	0	0	0	0	0	0	0	0	0	0	0	0	0	0	0	189	14	58	0	0	0	0	0	0	0	0	0	0	0	0	0	0
X364679	colostrum	ILE	digesta	2030	0	1	0	0	0	0	0	0	0	0	0	0	0	0	0	0	1	0	0	0	0	0	0	0	0	0	0	0	0	0	9	0	0	0	0	21	0	1	476	30	0	0	0	0	0
X364691	colostrum	ILE	digesta	1086	0	5	0	0	0	0	0	1	1	0	0	0	0	0	0	0	0	0	0	0	0	0	0	0	0	0	1	0	0	0	1	1	0	0	0	0	0	0	3	1	1	0	0	0	0
X364747	adlibitum	CEC	scrapings	21422	1	0	0	0	0	0	0	0	0	0	0	0	0	0	0	0	0	0	0	0	0	0	0	0	0	0	0	0	1	1	241	0	1	0	0	208	0	731	5116	290	0	0	0	0	0
X364597	milk	CEC	digesta	3716	0	1	0	0	0	0	0	0	1	0	0	0	0	0	0	0	0	0	0	0	0	0	0	0	0	0	0	0	689	54	1174	0	1	0	0	0	0	0	1	0	0	0	0	0	0
X364698	colostrum	ILE	scrapings	2771	0	0	0	0	0	0	0	0	0	0	0	0	0	0	0	0	0	0	0	0	0	0	0	0	0	0	0	0	0	0	13	0	0	0	0	27	0	16	1041	14	0	0	0	0	0
X364621	colostrum	DUO	digesta	6243	1	0	0	0	0	1	0	6	1	0	0	0	2	0	1	0	0	0	0	0	0	0	0	0	0	1	4	0	4	1	42	3	0	1	0	1	0	1	1	1	0	1	0	0	0
X364749	adlibitum	DUO	scrapings	7175	0	0	0	0	0	0	0	0	0	0	0	0	0	0	0	0	0	0	0	0	0	0	0	0	0	0	0	0	2	0	91	0	0	0	0	47	0	162	733	91	1	0	0	0	0
X364663	colostrum	CEC	scrapings	1361	0	0	0	0	0	0	0	0	0	0	0	0	0	0	0	0	0	0	0	0	0	0	0	0	0	0	0	0	2	0	0	0	1	0	0	0	0	0	2	1	0	0	0	0	0
X364637	adlibitum	ILE	digesta	3055	0	6	0	0	2	0	0	8	5	0	0	0	1	1	1	0	0	0	0	0	0	0	0	0	0	0	0	0	2	0	14	0	0	0	0	0	0	0	2	1	1	0	0	0	0
X364555	colostrum	DUO	scrapings	2481	0	0	0	0	0	0	0	0	0	0	0	0	0	0	0	0	0	0	0	0	0	0	0	0	0	0	0	0	37	1	18	0	0	0	0	0	0	0	0	0	0	0	0	0	0
X364534	milk	CEC	digesta	4213	0	0	0	0	0	1	1	0	0	0	0	0	0	0	0	0	0	0	0	0	0	0	0	0	0	0	1	0	160	59	636	0	1	0	0	0	0	0	0	0	0	0	0	0	0
X364577	milk	ILE	scrapings	1803	0	1	0	0	0	0	0	0	0	0	0	0	0	0	0	0	0	0	0	0	0	0	0	0	0	0	0	0	6	4	12	1	0	0	0	0	0	0	0	0	0	0	0	0	0
X364636	adlibitum	CEC	digesta	2967	0	0	0	0	0	0	0	0	1	0	0	0	1	0	0	0	0	0	0	0	0	0	0	0	0	0	0	0	73	15	371	0	1	0	0	0	0	0	1	0	0	0	0	0	0
X364546	colostrum	CEC	digesta	6433	0	1	0	0	0	0	1	0	0	0	0	0	0	0	0	0	0	0	0	0	0	0	0	0	0	0	0	0	212	70	1136	0	0	0	0	0	0	0	0	0	0	0	0	0	0
X364676	colostrum	ILE	scrapings	8366	0	5	0	0	0	0	0	0	0	0	0	0	0	0	0	0	0	0	0	0	2	0	0	0	0	0	5	0	0	1	1	0	0	0	0	0	0	5	60	3	0	0	0	0	0
X364622	colostrum	ILE	scrapings	5923	0	0	0	0	0	1	0	0	0	0	0	0	0	0	0	0	0	0	0	0	0	0	0	0	0	0	0	0	0	0	6	0	2	0	0	0	0	0	0	0	0	0	0	0	0
X364531	adlibitum	DUO	digesta	5295	0	0	0	0	0	0	0	3	0	0	0	0	0	0	0	0	0	0	0	0	1	0	0	0	1	0	0	0	10	2	33	0	2	0	0	0	0	0	0	0	0	1	0	0	0
X364678	colostrum	ILE	scrapings	2495	0	0	0	0	0	0	0	0	0	0	0	0	0	0	0	0	0	0	0	0	0	0	0	0	0	0	1	0	3	0	0	0	0	0	0	0	0	0	1	0	0	0	0	0	0
X364692	colostrum	ILE	scrapings	2341	0	2	1	0	0	0	0	0	0	0	0	0	0	0	0	0	0	0	0	1	0	0	0	0	0	0	0	0	0	0	2	0	0	0	0	0	1	2	23	2	0	0	0	0	0
X364701	colostrum	DUO	digesta	3982	0	0	0	0	0	0	0	5	0	0	0	0	0	0	0	0	0	0	0	0	0	0	0	0	0	0	0	0	1	0	3	0	0	0	0	49	0	2	2500	4	0	0	0	0	0
X364582	milk	ILE	digesta	1310	0	0	0	0	0	0	0	4	0	0	0	0	1	0	0	0	0	1	0	0	0	0	0	0	0	0	1	0	10	0	3	0	0	0	0	0	0	0	0	0	0	0	0	0	0
X364762	adlibitum	ILE	digesta	1660	2	4	0	0	0	0	0	0	0	0	0	0	1	0	0	0	0	0	0	0	0	0	0	0	0	0	6	0	17	0	0	0	1	4	0	2	83	15	30	10	1	0	4	0	0
X364715	colostrum	ILE	digesta	5308	0	23	0	0	0	0	0	4	1	0	0	0	1	0	0	0	0	0	0	0	0	0	0	0	0	0	5	0	0	0	1	0	0	0	0	0	0	0	0	0	0	0	0	0	0
X364635	adlibitum	DUO	scrapings	2718	0	0	0	0	0	0	0	0	0	0	0	0	0	0	0	0	0	0	0	0	0	0	0	0	0	0	1	0	9	0	24	1	0	0	0	0	3	0	0	0	0	0	0	0	0
X364640	adlibitum	DUO	scrapings	1253	0	3	0	0	1	1	0	2	0	0	0	0	0	1	0	0	0	0	0	0	0	0	0	0	0	0	0	0	2	1	10	0	0	0	0	0	0	0	1	0	0	0	0	0	0
X364628	milk	DUO	scrapings	1248	0	0	0	0	0	0	0	0	0	0	0	0	0	0	0	0	0	0	0	0	0	0	0	0	0	2	1	0	1	0	1	0	1	0	0	0	0	0	0	1	0	0	0	0	0
X364602	colostrum	CEC	digesta	1038	0	0	0	0	0	0	0	1	0	0	0	0	0	0	0	0	0	0	0	0	0	0	0	0	0	0	0	0	117	21	411	0	0	0	0	0	0	0	1	0	1	0	0	0	0
X364755	milk	DUO	scrapings	1914	1	1	0	0	0	0	0	0	0	0	0	0	0	0	0	0	0	0	0	0	0	0	0	0	0	0	0	0	2	0	0	0	0	0	0	0	0	1	1	0	0	0	0	0	0
X364537	colostrum	ILE	scrapings	3090	0	0	0	0	0	0	0	0	0	0	0	0	0	0	0	0	0	0	0	0	0	0	0	0	0	0	0	0	62	4	32	0	0	0	0	0	0	0	0	0	0	0	0	0	0
X364703	colostrum	ILE	digesta	3635	0	5	0	0	0	0	0	2	0	0	0	0	0	0	0	0	0	0	0	0	0	0	0	0	0	0	1	0	0	0	18	0	0	0	0	142	1	155	603	242	0	0	0	0	0
X364763	adlibitum	ILE	scrapings	1563	1	0	0	0	0	0	0	0	0	0	0	0	0	0	0	0	0	0	0	0	0	0	0	0	0	0	1	0	63	0	0	0	1	15	0	6	141	22	60	25	0	0	9	1	0
X364539	colostrum	CEC	digesta	7547	0	8	0	0	0	3	0	4	2	0	0	0	0	0	0	0	0	0	0	0	0	0	1	0	0	0	2	0	1	0	7	0	0	0	0	0	0	0	0	0	0	0	0	0	0
X364593	colostrum	DUO	digesta	2060	0	0	0	0	0	0	0	0	0	0	0	0	0	0	0	0	0	0	0	0	0	0	0	0	1	0	0	0	81	2	18	0	0	0	0	0	0	0	0	0	0	0	0	0	0
X364657	adlibitum	CEC	digesta	1132	0	0	0	0	0	0	0	0	0	0	0	0	0	0	0	0	0	0	0	0	0	0	0	0	0	0	0	0	0	1	88	1	0	0	0	55	0	0	690	65	0	0	0	0	0
X364614	milk	CEC	digesta	1606	0	0	0	0	0	0	0	0	0	0	0	0	0	0	0	0	0	0	0	0	0	0	0	0	0	0	0	0	1216	8	104	0	1	0	0	0	3	0	0	0	0	0	0	0	0
X364571	colostrum	DUO	scrapings	1471	0	0	0	0	0	0	0	0	0	0	0	0	0	0	0	0	0	0	0	0	0	0	0	0	0	0	0	0	4	1	2	0	0	0	0	0	0	0	0	1	0	0	0	0	0
X364675	colostrum	ILE	digesta	1608	0	5	0	0	0	0	0	0	0	0	0	0	0	0	0	0	0	8	0	0	0	0	1	0	0	0	4	0	2	0	0	0	0	0	0	0	0	0	4	2	0	0	0	0	0
X364576	colostrum	DUO	scrapings	1214	0	0	0	0	0	0	0	0	0	0	0	0	0	0	0	0	0	0	0	0	0	0	0	0	0	0	0	0	18	1	5	0	0	0	0	0	0	0	0	0	0	0	0	0	0
X364704	colostrum	ILE	scrapings	1103	0	3	0	0	0	0	0	0	0	0	0	0	0	0	0	0	0	0	0	0	0	0	0	0	0	0	0	0	1	0	5	1	0	0	0	9	0	7	233	11	0	0	0	0	0
X364750	adlibitum	ILE	digesta	1814	0	0	0	0	0	0	0	0	0	0	0	0	0	0	0	0	0	0	0	0	0	0	0	0	0	0	0	0	1	0	1	0	0	0	0	0	0	0	3	1	0	0	0	0	0
X364564	colostrum	DUO	scrapings	1961	0	1	0	0	0	0	0	0	0	0	0	0	0	0	0	0	0	0	0	0	0	0	0	0	0	0	0	0	9	3	34	0	0	0	0	0	0	0	0	0	0	0	0	0	0
X364559	adlibitum	DUO	scrapings	2611	0	0	0	0	0	1	0	0	0	0	0	0	0	0	0	0	0	0	0	0	0	0	0	0	0	0	0	0	62	1	19	0	0	1	0	0	0	0	0	0	0	0	0	0	0
X364650	colostrum	DUO	digesta	1203	0	0	0	0	0	0	0	0	0	0	0	0	0	0	0	0	0	0	0	0	0	0	0	0	0	0	0	0	2	0	0	0	0	0	0	0	0	0	1	0	0	0	0	0	0
[truncated: 137 more columns]

## Sheet: B
sample	treatment	site	type	f__Methanobacteriaceae; g__Methanobrevibacter	c__Actinobacteria; o__Actinomycetales	f__Actinomycetaceae; g__Mobiluncus	o__Actinomycetales; f__Actinopolysporaceae	f__Brevibacteriaceae; g__Brevibacterium	g__Brevibacterium; s__aureum	o__Actinomycetales; f__Cellulomonadaceae	g__Corynebacterium; s__variabile	g__Brachybacterium; s__conglomeratum	f__Dietziaceae; g__Dietzia	f__Gordoniaceae; g__Gordonia	f__Intrasporangiaceae; g__Arsenicicoccus	o__Actinomycetales; f__Microbacteriaceae	f__Micrococcaceae; g__Arthrobacter	f__Micrococcaceae; g__Kocuria	f__Micrococcaceae; g__Micrococcus	g__Rothia; s__dentocariosa	g__Rothia; s__mucilaginosa	f__Mycobacteriaceae; g__Mycobacterium	f__Nocardiaceae; g__Rhodococcus	o__Actinomycetales; f__Nocardiopsaceae	o__Actinomycetales; f__Nocardiopsaceae	f__Propionibacteriaceae; g__Propionibacterium	f__Propionibacteriaceae; g__Tessaracoccus	f__Pseudonocardiaceae; g__Saccharomonospora	g__Saccharopolyspora; s__hirsuta	f__Streptomycetaceae; g__Streptomyces	o__Actinomycetales; f__Thermomonosporaceae	f__Bifidobacteriaceae; g__Bifidobacterium	o__Coriobacteriales; f__Coriobacteriaceae	o__Coriobacteriales; f__Coriobacteriaceae	f__Coriobacteriaceae; g__Adlercreutzia	g__Collinsella; s__aerofaciens	g__Eggerthella; s__lenta	c__Bacteroidia; o__Bacteroidales	f__Bacteroidaceae; g__Bacteroides	f__Bacteroidaceae; g__Bacteroides	g__Bacteroides; s__caccae	g__Bacteroides; s__fragilis	g__Bacteroides; s__ovatus	g__Bacteroides; s__uniformis	f__Porphyromonadaceae; g__Parabacteroides	f__Porphyromonadaceae; g__Parabacteroides	f__Prevotellaceae; g__Prevotella	g__Prevotella; s__copri	o__Bacteroidales; f__Rikenellaceae
X364615	milk	ILE	digesta	0	12	0	0	0	3	1	10	4	0	0	0	3	0	3	0	0	0	0	0	0	0	0	0	5	3	18	0	11238	222	1894	0	0	0	0	0	0	0	0	0	1	0	0	0	0	0
X364697	colostrum	ILE	digesta	0	26	0	0	0	0	0	0	1	0	0	0	0	0	0	0	0	0	0	0	0	0	0	0	0	0	3	0	1	0	2	0	0	0	0	0	0	0	5	0	0	0	0	0	0	0
X364575	colostrum	ILE	scrapings	0	1	0	0	0	0	0	1	0	0	0	0	1	0	0	0	0	0	0	0	1	1	0	0	0	0	2	0	70	0	22	0	0	0	0	0	1	0	0	0	0	0	0	0	0	0
X364600	colostrum	ILE	scrapings	0	1	0	0	0	0	0	0	0	0	0	0	0	0	0	0	0	0	0	2	0	0	0	0	0	0	0	0	2624	56	415	0	1	0	0	0	0	0	0	0	0	0	0	0	0	0
X364547	colostrum	ILE	digesta	0	0	0	0	0	0	0	0	0	0	0	0	0	0	0	0	0	0	0	2	0	0	7	0	0	0	0	0	120	67	559	0	1	0	0	0	0	0	0	0	0	0	0	0	1	0
X364598	milk	ILE	digesta	0	9	0	2	0	2	0	10	1	0	0	0	0	0	0	0	0	0	2	0	3	3	0	1	3	1	9	0	63	10	124	0	0	0	0	1	1	0	0	0	0	0	0	0	0	0
X364608	colostrum	ILE	digesta	0	5	0	1	0	2	0	6	0	0	0	0	0	1	0	0	0	0	0	0	0	0	0	0	1	0	5	1	725	10	95	1	0	0	0	0	0	0	0	0	0	0	0	0	0	0
X364603	colostrum	ILE	digesta	0	4	0	0	0	0	0	9	2	0	0	0	0	0	1	0	0	0	1	0	1	4	0	0	1	1	8	1	791	7	86	0	0	0	0	0	0	0	2	0	0	0	0	0	0	0
X364677	colostrum	ILE	digesta	0	51	0	0	0	0	1	2	0	1	0	0	0	0	0	0	0	0	0	0	2	0	0	0	0	0	8	0	0	0	0	1	0	0	0	0	0	0	0	0	0	0	0	0	0	0
X364592	milk	ILE	digesta	0	7	0	0	0	3	0	48	1	2	0	0	2	0	0	0	0	0	1	0	3	0	0	0	2	3	9	0	15	5	21	0	1	0	0	0	2	0	0	0	0	0	0	0	0	0
X364605	colostrum	ILE	scrapings	0	0	0	0	0	0	0	0	0	0	0	0	0	0	0	0	0	0	0	0	0	0	0	0	0	0	0	0	6546	3	131	1	1	0	0	0	0	0	1	0	0	0	0	0	0	0
X364540	colostrum	ILE	digesta	0	0	0	0	0	0	0	0	0	0	0	0	0	0	0	0	0	0	0	0	0	0	0	0	0	0	0	0	147	57	1007	0	0	0	0	0	0	0	0	0	1	0	0	0	0	0
X364549	adlibitum	ILE	scrapings	0	0	0	0	0	0	0	0	1	0	0	0	0	0	0	0	0	0	0	0	0	0	0	0	0	2	0	0	58	27	360	1	0	0	0	0	0	0	0	0	0	0	0	0	0	0
X364580	milk	ILE	digesta	0	3	0	1	0	4	0	22	2	0	0	0	0	0	1	0	0	0	0	1	0	0	0	0	0	1	3	0	221	3	44	0	0	0	0	0	0	0	0	1	0	0	0	0	0	0
X364535	milk	ILE	digesta	0	9	0	2	0	3	0	13	2	0	0	0	2	0	1	0	0	0	0	0	0	0	0	0	1	0	5	0	54	12	89	0	0	0	0	0	0	0	0	0	0	0	0	0	0	0
X364610	milk	ILE	scrapings	0	0	0	0	0	2	0	0	0	0	0	0	0	0	0	0	0	0	0	0	0	0	0	0	0	0	0	0	1302	21	217	0	0	0	0	0	0	0	0	0	0	0	0	0	0	0
X364557	colostrum	ILE	digesta	0	4	0	0	0	0	0	8	0	0	1	0	2	0	0	0	0	0	1	0	0	0	0	0	0	0	3	0	25	3	70	0	0	0	0	0	1	1	1	0	0	0	0	0	0	0
X364589	colostrum	ILE	scrapings	0	0	0	0	0	0	0	0	0	0	0	0	0	0	0	0	0	0	0	0	0	0	0	0	0	0	0	0	771	12	79	0	0	0	0	0	0	0	0	0	0	0	0	0	0	0
X364558	adlibitum	ILE	scrapings	0	0	0	0	0	0	0	0	0	0	0	0	0	0	0	0	0	0	0	0	0	0	0	0	0	0	0	0	91	24	137	1	0	0	0	0	0	0	0	0	0	0	0	0	0	0
X364716	colostrum	ILE	scrapings	0	31	0	0	0	0	0	3	0	0	0	0	3	0	0	0	0	0	0	0	0	1	0	0	0	0	12	0	1	0	1	0	0	0	0	0	0	0	8	0	0	0	0	1	0	0
X364527	adlibitum	ILE	scrapings	1	1	0	0	0	0	0	3	0	0	0	0	0	1	0	0	0	0	0	0	0	0	0	0	0	0	0	0	158	23	205	1	0	0	0	0	0	0	0	0	0	0	0	0	0	0
X364620	colostrum	ILE	digesta	0	3	0	0	0	3	0	24	2	0	0	0	1	0	1	0	0	0	0	1	1	0	1	0	1	1	8	0	2	1	46	0	1	0	0	0	0	0	0	1	0	0	0	0	0	0
X364757	milk	ILE	scrapings	1	2	0	0	0	0	0	1	0	0	0	0	0	0	0	0	0	0	0	0	0	0	0	0	0	0	2	0	0	0	0	0	2	0	0	0	0	0	4	0	0	0	0	0	0	0
X364617	colostrum	ILE	scrapings	0	1	0	0	0	1	0	0	0	0	0	0	2	0	0	1	0	0	0	0	1	0	0	0	0	0	0	0	5	3	25	1	0	3	0	0	0	0	0	0	0	0	0	0	1	0
X364544	colostrum	ILE	scrapings	0	0	0	0	0	0	0	0	0	0	0	0	0	0	0	0	0	0	0	1	0	0	0	0	0	0	0	0	29	6	54	0	0	0	0	0	0	0	0	0	0	0	0	0	0	0
X364587	colostrum	ILE	digesta	0	2	0	0	0	0	0	7	0	0	0	1	0	0	0	0	0	2	0	0	0	0	0	0	0	0	3	1	126	2	15	0	0	0	0	0	0	0	0	0	0	0	0	0	0	0
X364627	milk	ILE	scrapings	0	2	0	0	0	0	0	0	1	0	0	0	0	0	0	1	0	0	0	0	0	0	0	0	0	0	0	0	1	2	2	0	0	2	0	0	1	0	2	0	2	0	0	0	0	0
X364625	colostrum	ILE	digesta	0	0	0	0	0	2	0	7	0	0	0	0	0	0	0	0	0	0	0	0	0	0	0	0	0	0	0	0	0	0	0	0	0	0	0	0	0	0	0	1	0	0	0	0	0	0
X364552	adlibitum	ILE	digesta	0	4	0	0	0	1	0	4	0	0	1	0	0	0	0	0	0	0	0	0	0	1	0	0	0	1	2	0	11	0	20	0	1	0	0	0	2	0	0	1	0	0	0	0	0	0
X364642	adlibitum	ILE	digesta	0	2	0	0	0	1	0	3	0	0	0	0	0	0	1	0	0	0	0	0	0	0	0	0	1	1	4	0	1	0	0	0	0	0	0	0	0	0	0	0	0	0	0	0	0	0
X364584	colostrum	ILE	scrapings	0	0	0	0	0	0	0	0	0	0	0	0	0	0	0	0	0	0	0	0	0	0	0	0	0	0	0	0	3	3	24	0	0	0	0	0	1	0	0	0	0	0	0	0	0	0
X364756	milk	ILE	digesta	1	7	0	0	0	0	0	0	0	0	0	0	0	0	0	0	0	0	0	0	0	0	0	0	0	0	3	0	0	0	1	0	0	0	0	0	0	3	3	0	0	0	0	0	0	0
X364570	colostrum	ILE	scrapings	0	0	0	0	0	0	0	0	0	0	0	0	0	0	1	0	0	0	0	0	0	0	0	0	0	0	0	0	4	0	5	1	0	0	0	0	0	0	0	0	0	0	0	0	0	0
X364530	adlibitum	ILE	digesta	0	7	0	1	0	1	0	49	2	0	0	5	6	4	9	0	0	0	0	0	0	0	0	3	0	0	2	0	15	4	25	1	0	0	0	0	0	0	0	0	0	0	0	0	0	0
X364673	colostrum	ILE	digesta	0	20	0	0	0	0	0	3	1	0	0	0	0	0	0	0	0	0	0	0	0	0	0	0	0	0	5	0	1	0	0	0	0	0	0	0	0	0	2	0	0	0	0	0	0	0
X364572	colostrum	ILE	scrapings	0	0	0	0	0	0	0	0	0	0	0	0	0	0	0	0	0	0	0	0	0	0	0	0	0	0	0	0	34	0	7	0	0	0	0	0	0	0	0	0	0	0	0	0	0	0
X364532	milk	ILE	scrapings	0	2	0	1	0	0	0	0	0	0	0	0	0	0	0	0	0	0	0	0	1	0	0	0	0	1	0	0	58	8	128	2	0	0	0	0	0	0	1	0	1	0	0	0	0	0
X364632	milk	ILE	digesta	0	2	0	0	0	0	0	4	1	0	1	0	0	1	0	0	0	0	0	0	1	0	0	0	0	0	1	0	0	1	0	0	0	0	0	0	0	0	2	0	0	0	0	0	0	0
X364567	colostrum	ILE	scrapings	0	0	0	0	0	0	0	0	0	0	0	0	1	0	0	0	0	0	0	0	0	0	0	0	0	0	0	0	189	14	58	0	0	0	0	0	0	0	0	0	0	0	0	0	0	0
X364679	colostrum	ILE	digesta	0	1	0	0	0	0	0	0	0	0	0	0	0	0	0	0	1	0	0	0	0	0	0	0	0	0	0	0	0	0	9	0	0	0	0	21	0	1	476	30	0	0	0	0	0	0
X364691	colostrum	ILE	digesta	0	5	0	0	0	0	0	1	1	0	0	0	0	0	0	0	0	0	0	0	0	0	0	0	0	0	1	0	0	0	1	1	0	0	0	0	0	0	3	1	1	0	0	0	0	0
X364698	colostrum	ILE	scrapings	0	0	0	0	0	0	0	0	0	0	0	0	0	0	0	0	0	0	0	0	0	0	0	0	0	0	0	0	0	0	13	0	0	0	0	27	0	16	1041	14	0	0	0	0	0	0
X364637	adlibitum	ILE	digesta	0	6	0	0	2	0	0	8	5	0	0	0	1	1	1	0	0	0	0	0	0	0	0	0	0	0	0	0	2	0	14	0	0	0	0	0	0	0	2	1	1	0	0	0	0	0
X364577	milk	ILE	scrapings	0	1	0	0	0	0	0	0	0	0	0	0	0	0	0	0	0	0	0	0	0	0	0	0	0	0	0	0	6	4	12	1	0	0	0	0	0	0	0	0	0	0	0	0	0	0
X364676	colostrum	ILE	scrapings	0	5	0	0	0	0	0	0	0	0	0	0	0	0	0	0	0	0	0	0	2	0	0	0	0	0	5	0	0	1	1	0	0	0	0	0	0	5	60	3	0	0	0	0	0	0
X364622	colostrum	ILE	scrapings	0	0	0	0	0	1	0	0	0	0	0	0	0	0	0	0	0	0	0	0	0	0	0	0	0	0	0	0	0	0	6	0	2	0	0	0	0	0	0	0	0	0	0	0	0	0
X364678	colostrum	ILE	scrapings	0	0	0	0	0	0	0	0	0	0	0	0	0	0	0	0	0	0	0	0	0	0	0	0	0	0	1	0	3	0	0	0	0	0	0	0	0	0	1	0	0	0	0	0	0	0
X364692	colostrum	ILE	scrapings	0	2	1	0	0	0	0	0	0	0	0	0	0	0	0	0	0	0	0	1	0	0	0	0	0	0	0	0	0	0	2	0	0	0	0	0	1	2	23	2	0	0	0	0	0	0
X364582	milk	ILE	digesta	0	0	0	0	0	0	0	4	0	0	0	0	1	0	0	0	0	1	0	0	0	0	0	0	0	0	1	0	10	0	3	0	0	0	0	0	0	0	0	0	0	0	0	0	0	0
X364762	adlibitum	ILE	digesta	2	4	0	0	0	0	0	0	0	0	0	0	1	0	0	0	0	0	0	0	0	0	0	0	0	0	6	0	17	0	0	0	1	4	0	2	83	15	30	10	1	0	4	0	0	9
X364715	colostrum	ILE	digesta	0	23	0	0	0	0	0	4	1	0	0	0	1	0	0	0	0	0	0	0	0	0	0	0	0	0	5	0	0	0	1	0	0	0	0	0	0	0	0	0	0	0	0	0	0	0
X364537	colostrum	ILE	scrapings	0	0	0	0	0	0	0	0	0	0	0	0	0	0	0	0	0	0	0	0	0	0	0	0	0	0	0	0	62	4	32	0	0	0	0	0	0	0	0	0	0	0	0	0	0	0
X364703	colostrum	ILE	digesta	0	5	0	0	0	0	0	2	0	0	0	0	0	0	0	0	0	0	0	0	0	0	0	0	0	0	1	0	0	0	18	0	0	0	0	142	1	155	603	242	0	0	0	0	0	0
X364763	adlibitum	ILE	scrapings	1	0	0	0	0	0	0	0	0	0	0	0	0	0	0	0	0	0	0	0	0	0	0	0	0	0	1	0	63	0	0	0	1	15	0	6	141	22	60	25	0	0	9	1	0	4
X364675	colostrum	ILE	digesta	0	5	0	0	0	0	0	0	0	0	0	0	0	0	0	0	0	8	0	0	0	0	1	0	0	0	4	0	2	0	0	0	0	0	0	0	0	0	4	2	0	0	0	0	0	0
X364704	colostrum	ILE	scrapings	0	3	0	0	0	0	0	0	0	0	0	0	0	0	0	0	0	0	0	0	0	0	0	0	0	0	0	0	1	0	5	1	0	0	0	9	0	7	233	11	0	0	0	0	0	0
X364750	adlibitum	ILE	digesta	0	0	0	0	0	0	0	0	0	0	0	0	0	0	0	0	0	0	0	0	0	0	0	0	0	0	0	0	1	0	1	0	0	0	0	0	0	0	3	1	0	0	0	0	0	0
[truncated: 136 more columns]
