# Supplementary material for: Short-term feeding of defatted bovine colostrum mitigates inflammation in the gut via changes in metabolites and microbiota in a chicken animal model
Source: Anim Microbiome. 2023 Jan 26;5:6. doi: 10.1186/s42523-023-00225-z (PMC9878500; doi:10.1186/s42523-023-00225-z)
Supplement: Supplementary file 7 — Additional file 7. Table S3: Taxonomic profiles of the colostrum specimens. Two non-processed colostrum was included in this study. The taxonomic composition of the microbiomes was established using MetaPhlAn version 2 [110]. [file 42523_2023_225_MOESM7_ESM.xlsx]

## Sheet: Supplemental_Table3
ID	MG_364544.metaphlan2	MG_364622.metaphlan2
k__Bacteria	24.5188	0.75011
k__Bacteria|p__Actinobacteria	0.01608	0
k__Bacteria|p__Actinobacteria|c__Actinobacteria	0.01608	0
k__Bacteria|p__Actinobacteria|c__Actinobacteria|o__Actinomycetales	0.01424	0
k__Bacteria|p__Actinobacteria|c__Actinobacteria|o__Actinomycetales|f__Propionibacteriaceae	0.01424	0
k__Bacteria|p__Actinobacteria|c__Actinobacteria|o__Actinomycetales|f__Propionibacteriaceae|g__Propionibacterium	0.01424	0
k__Bacteria|p__Actinobacteria|c__Actinobacteria|o__Actinomycetales|f__Propionibacteriaceae|g__Propionibacterium|s__Propionibacterium_avidum	0.01424	0
k__Bacteria|p__Actinobacteria|c__Actinobacteria|o__Actinomycetales|f__Propionibacteriaceae|g__Propionibacterium|s__Propionibacterium_avidum|t__Propionibacterium_avidum_unclassified	0.01424	0
k__Bacteria|p__Actinobacteria|c__Actinobacteria|o__Bifidobacteriales	0.00184	0
k__Bacteria|p__Actinobacteria|c__Actinobacteria|o__Bifidobacteriales|f__Bifidobacteriaceae	0.00184	0
k__Bacteria|p__Actinobacteria|c__Actinobacteria|o__Bifidobacteriales|f__Bifidobacteriaceae|g__Bifidobacterium	0.00184	0
k__Bacteria|p__Actinobacteria|c__Actinobacteria|o__Bifidobacteriales|f__Bifidobacteriaceae|g__Bifidobacterium|s__Bifidobacterium_breve	0.00184	0
k__Bacteria|p__Actinobacteria|c__Actinobacteria|o__Bifidobacteriales|f__Bifidobacteriaceae|g__Bifidobacterium|s__Bifidobacterium_breve|t__Bifidobacterium_breve_unclassified	0.00184	0
k__Bacteria|p__Chlamydiae	24.2105	0
k__Bacteria|p__Chlamydiae|c__Chlamydiia	24.2105	0
k__Bacteria|p__Chlamydiae|c__Chlamydiia|o__Chlamydiales	24.2105	0
k__Bacteria|p__Chlamydiae|c__Chlamydiia|o__Chlamydiales|f__Chlamydiaceae	24.2105	0
k__Bacteria|p__Chlamydiae|c__Chlamydiia|o__Chlamydiales|f__Chlamydiaceae|g__Chlamydia	24.2105	0
k__Bacteria|p__Chlamydiae|c__Chlamydiia|o__Chlamydiales|f__Chlamydiaceae|g__Chlamydia|s__Chlamydia_psittaci	24.2105	0
k__Bacteria|p__Chlamydiae|c__Chlamydiia|o__Chlamydiales|f__Chlamydiaceae|g__Chlamydia|s__Chlamydia_psittaci|t__GCF_000417715	24.2105	0
k__Bacteria|p__Firmicutes	0.04796	0.33159
k__Bacteria|p__Firmicutes|c__Bacilli	0.04584	0.05853
k__Bacteria|p__Firmicutes|c__Bacilli|o__Lactobacillales	0.04584	0.05853
k__Bacteria|p__Firmicutes|c__Bacilli|o__Lactobacillales|f__Enterococcaceae	0.04584	0.05853
k__Bacteria|p__Firmicutes|c__Bacilli|o__Lactobacillales|f__Enterococcaceae|g__Enterococcus	0.04584	0.05853
k__Bacteria|p__Firmicutes|c__Bacilli|o__Lactobacillales|f__Enterococcaceae|g__Enterococcus|s__Enterococcus_faecalis	0.04584	0.05853
k__Bacteria|p__Firmicutes|c__Bacilli|o__Lactobacillales|f__Enterococcaceae|g__Enterococcus|s__Enterococcus_faecalis|t__Enterococcus_faecalis_unclassified	0.04584	0.05853
k__Bacteria|p__Firmicutes|c__Clostridia	0.00212	0.27307
k__Bacteria|p__Firmicutes|c__Clostridia|o__Clostridiales	0.00212	0.27307
k__Bacteria|p__Firmicutes|c__Clostridia|o__Clostridiales|f__Lachnospiraceae	0.00212	0.27307
k__Bacteria|p__Firmicutes|c__Clostridia|o__Clostridiales|f__Lachnospiraceae|g__Blautia	0.00212	0.27307
k__Bacteria|p__Firmicutes|c__Clostridia|o__Clostridiales|f__Lachnospiraceae|g__Blautia|s__Ruminococcus_gnavus	0.00212	0
k__Bacteria|p__Firmicutes|c__Clostridia|o__Clostridiales|f__Lachnospiraceae|g__Blautia|s__Ruminococcus_gnavus|t__Ruminococcus_gnavus_unclassified	0.00212	0
k__Bacteria|p__Firmicutes|c__Clostridia|o__Clostridiales|f__Lachnospiraceae|g__Blautia|s__Ruminococcus_torques	0	0.27307
k__Bacteria|p__Firmicutes|c__Clostridia|o__Clostridiales|f__Lachnospiraceae|g__Blautia|s__Ruminococcus_torques|t__Ruminococcus_torques_unclassified	0	0.27307
k__Bacteria|p__Proteobacteria	0.24421	0.41851
k__Bacteria|p__Proteobacteria|c__Gammaproteobacteria	0.24421	0.41851
k__Bacteria|p__Proteobacteria|c__Gammaproteobacteria|o__Enterobacteriales	0.24421	0.41851
k__Bacteria|p__Proteobacteria|c__Gammaproteobacteria|o__Enterobacteriales|f__Enterobacteriaceae	0.24421	0.41851
k__Bacteria|p__Proteobacteria|c__Gammaproteobacteria|o__Enterobacteriales|f__Enterobacteriaceae|g__Escherichia	0	0.05569
k__Bacteria|p__Proteobacteria|c__Gammaproteobacteria|o__Enterobacteriales|f__Enterobacteriaceae|g__Escherichia|s__Escherichia_unclassified	0	0.05569
k__Bacteria|p__Proteobacteria|c__Gammaproteobacteria|o__Enterobacteriales|f__Enterobacteriaceae|g__Klebsiella	0.24421	0.36282
k__Bacteria|p__Proteobacteria|c__Gammaproteobacteria|o__Enterobacteriales|f__Enterobacteriaceae|g__Klebsiella|s__Klebsiella_pneumoniae	0.22855	0.36282
k__Bacteria|p__Proteobacteria|c__Gammaproteobacteria|o__Enterobacteriales|f__Enterobacteriaceae|g__Klebsiella|s__Klebsiella_pneumoniae|t__Klebsiella_pneumoniae_unclassified	0.22855	0.36282
k__Bacteria|p__Proteobacteria|c__Gammaproteobacteria|o__Enterobacteriales|f__Enterobacteriaceae|g__Klebsiella|s__Klebsiella_unclassified	0.01566	0
k__Viruses	75.4812	99.2499
k__Viruses|p__Viruses_noname	75.4812	99.2499
k__Viruses|p__Viruses_noname|c__Viruses_noname	75.4812	99.2499
k__Viruses|p__Viruses_noname|c__Viruses_noname|o__Viruses_noname	75.4812	99.2499
k__Viruses|p__Viruses_noname|c__Viruses_noname|o__Viruses_noname|f__Retroviridae	75.4812	99.2499
k__Viruses|p__Viruses_noname|c__Viruses_noname|o__Viruses_noname|f__Retroviridae|g__Retroviridae_noname	75.4812	99.2499
k__Viruses|p__Viruses_noname|c__Viruses_noname|o__Viruses_noname|f__Retroviridae|g__Retroviridae_noname|s__Avian_endogenous_retrovirus_EAV_HP	75.4812	99.2499
k__Viruses|p__Viruses_noname|c__Viruses_noname|o__Viruses_noname|f__Retroviridae|g__Retroviridae_noname|s__Avian_endogenous_retrovirus_EAV_HP|t__PRJNA15213	75.4812	99.2499
