# Supplementary material for: Short-term feeding of defatted bovine colostrum mitigates inflammation in the gut via changes in metabolites and microbiota in a chicken animal model
Source: Anim Microbiome. 2023 Jan 26;5:6. doi: 10.1186/s42523-023-00225-z (PMC9878500; doi:10.1186/s42523-023-00225-z)
Supplement: Supplementary file 8 — Additional file 8. Supplementary Data 1. Metabolomics. [file 42523_2023_225_MOESM8_ESM.xlsx]

## Sheet: Explanation
	OrigScale		Values are normalized in terms of raw area counts.
			For a single day run, this is equivalent to the raw data.
	ScaledImpData		Each biochemical in OrigScale is rescaled to set the median equal to 1.
			Then, missing values are imputed with the minimum.
	Pathway Heat Map		This is the heat map associated with the statistical analysis of the data.
			Indicates ratios, p- and q-values for each comparison.
			0.55	Green: indicates significant difference (p≤0.05) between the groups shown, metabolite ratio of < 1.00
			0.76	Light Green: narrowly missed statistical cutoff for significance 0.05<p<0.10, metabolite ratio of < 1.00
			1.71	Red: indicates significant difference (p≤0.05) between the groups shown; metabolite ratio of ≥ 1.00
			1.32	Light Red: narrowly missed statistical cutoff for significance 0.05<p<0.10, metabolite ratio of ≥ 1.00
			1.2	Non-colored text and cell: mean values are not significantly different for that comparison
				Blue: indicates significant (p≤0.05) ANOVA effect.
				Light Blue: narrowly missed statistical cutoff for ANOVA significance, 0.05<p<0.10
	[Biochemical Name]*		Indicates compounds that have not been officially confirmed based on a standard, but we are confident in its identity.
	Box Plots (pathway)		Box plots sorted by pathway and biochemical name, as in the examples below:
	Box Plots (biochem)

## Sheet: OrigScale(ileum)
													SAMPLE_NAME	USDA-01993	USDA-01994	USDA-01995	USDA-01996	USDA-01997	USDA-01998	USDA-01999	USDA-02000	USDA-02001	USDA-02002	USDA-02003	USDA-02004	USDA-02005	USDA-02006	USDA-02007	USDA-02008	USDA-02009	USDA-02010	USDA-02011	USDA-02012	USDA-02013	USDA-02014	USDA-02015	USDA-02016	USDA-02017	USDA-02018	USDA-02019	USDA-02020	USDA-02021	USDA-02022	USDA-02023	USDA-02024	USDA-02025	USDA-02026	USDA-02027	USDA-02028
													SAMPLE_ID	3475772	3475773	3475774	3475775	3475776	3475777	3475778	3475779	3475780	3475781	3475782	3475783	3475784	3475785	3475786	3475787	3475788	3475789	3475790	3475791	3475792	3475793	3475794	3475795	3475796	3475797	3475798	3475799	3475800	3475801	3475802	3475803	3475804	3475805	3475806	3475807
													CLIENT_IDENTIFIER	Ile_22	Ile_23	Ile_24	Ile_25	Ile_26	Ile_27	Ile_28	Ile_29	Ile_30	Ile_31	Ile_32	Ile_33	Ile_34	Ile_35	Ile_38	Ile_39	Ile_40	Ile_41	Ile_42	Ile_1B	Ile_3B	Ile_8B	Ile_22B	Ile_23B	Ile_24B	Ile_25B	Ile_26B	Ile_27B	Ile_28B	Ile_29B	Ile_30B	Ile_31B	Ile_32B	Ile_33B	Ile_34B	Ile_35B
													ANIMAL_ID	22	23	24	25	26	27	28	29	30	31	32	33	34	35	38	39	40	41	42	1B	3B	8B	22B	23B	24B	25B	26B	27B	28B	29B	30B	31B	32B	33B	34B	35B
													EXPERIMENT	1	1	1	1	1	1	1	1	1	1	1	1	1	1	1	1	1	1	1	2	2	2	2	2	2	2	2	2	2	2	2	2	2	2	2	2
													GROUP_ID	1_2	1_3	1_4	1_2	1_3	1_4	1_2	1_3	1_4	1_2	1_3	1_4	1_2	1_3	1_1	1_1	1_1	1_1	1_1	2_3	2_4	2_1	2_1	2_3	2_4	2_2	2_3	2_4	2_2	2_3	2_4	2_2	2_3	2_4	2_2	2_1
													TREATMENT	2	3	4	2	3	4	2	3	4	2	3	4	2	3	1	1	1	1	1	3	4	1	1	3	4	2	3	4	2	3	4	2	3	4	2	1
PATHWAY_SORTORDER	BIOCHEMICAL	SUPER_PATHWAY	SUB_PATHWAY	COMP_ID	PLATFORM	CHEMICAL_ID	RI	MASS	CAS	PUBCHEM	CHEMSPIDER	KEGG	Group HMDB_ID	NFDM	BC2	BC1	NFDM	BC2	BC1	NFDM	BC2	BC1	NFDM	BC2	BC1	NFDM	BC2	FFN	FFN	FFN	FFN	FFN	BC2	BC1	FFN	FFN	BC2	BC1	NFDM	BC2	BC1	NFDM	BC2	BC1	NFDM	BC2	BC1	NFDM	FFN
3627	1,1-kestotetraose	Xenobiotics	Food Component/Plant	39796	LC/MS Neg	100003047	1381	665.215	13133-07-8	166775	145907		HMDB39176	1791028	1738820	1962004	1059283	875483	450092	308698	1687900	422565		861088	884593	319033	1137762	105635	94842	884419	1332434	870336	1952584	2156239	1929535	1402273	66265	1268921	1691636		2403009	2449073	2028804	1686675	2641897	2716813	2260595	2854143	1571681
4497	1,2,3-benzenetriol sulfate (2)	Xenobiotics	Chemical	48762	LC/MS Neg	100006374	1709	204.981						593535	652799	542957	629398	297180	2104677	38524	796715	1370707	1237463	371976	2162816	2353345	1994198	638083	2304801	900348	1162371	2489689	2379261	1032312	1568896	2665874	156257	1799532	742203	179518	3600208	1168832	52106	1195783	2219791	1236690	499241	6782655	983532
3965	1,2-dilinolenoyl-digalactosylglycerol (18:3/18:3)	Xenobiotics	Food Component/Plant	54892	LC/MS Pos Late	100009392	1941	954.615									115224	103248	692691			318583										245450		109993		173744	109475	325706	128568					70055	98492				52512
1720	1,2-dilinolenoyl-GPC (18:3/18:3)*	Lipid	Phosphatidylcholine (PC)	53179	LC/MS Pos Late	100009344	1800	778.538			24766868		HMDB08206	458222	170871	276011		221245	110116								80458		270332	81091		231023	413627	461708	568453	272312	202841	1146532	120629	589705	108619	216677	546664	1173935	527228	487778	399742	318666	486769
2074	1,2-dilinoleoyl-digalactosylglycerol (18:2/18:2)*	Lipid	Glycolipid Metabolism	54897	LC/MS Pos Late	100010873	2256	958.646			24785309			130332		118845		154234	681262		109623	426039										406213	197457	167298		276152	131344	202589	208605					425949	275716		158792		87103
1718	1,2-dilinoleoyl-GPC (18:2/18:2)	Lipid	Phosphatidylcholine (PC)	52603	LC/MS Pos Late	100008903	2006	782.569	998-06-1	5288075	4450312		HMDB08138	6428622	1480550	5294512	1226692	5243574	1381917	258624	537212	1625958	705436	1735495	565595	249473	966744	1415148	1647698	848064	1491032	5020097	2130985	4348534	8417047	4579135	5152309	4597791	4449652	213924192	1096871	4906986	4962122	11226800	5087250	5620592	7719218	1991747	6355642
1784	1,2-dilinoleoyl-GPE (18:2/18:2)*	Lipid	Phosphatidylethanolamine (PE)	53174	LC/MS Pos Late	100009217	2083	740.522		9546812	7825762		HMDB09093	1681092	466243	1517638	347412	1082103	438891	128552	134394	365155	265005	343057	91910		266236	483047	483362	198332	380767	1075909	574796	1304455	2342210	1067880	1225209	1142223	1247919	40857800	267858	1309370	1582558	2787993	1339825	1676903	2001853	650656	1921532
1631	1,2-dipalmitoyl-GPC (16:0/16:0)	Lipid	Phosphatidylcholine (PC)	19130	LC/MS Pos Late	100000657	2365	734.569	63-89-8	452110	398235	D03585	HMDB00564	2259715	450108	615426	1476658	1264480	18409652	1259559	655096	22702388	1075032	315204	1275984	19225138	643453	21170092	2958703	915645	1252170	2493252	585488	820332	872372	1379331	2562440	953711	551448	101723784	650428	715418	840292	721106	512925	455787	947026	1622902	664131
2126	1-(1-enyl-oleoyl)-2-linoleoyl-GPE (P-18:1/18:2)*	Lipid	Lysoplasmalogen	54999	LC/MS Pos Late	100009003	2324	726.543						218557		205330		808317					409917	153372				1122665							389242		672227			43366072		366812	547129	417485	632063	353652	536378	458498	577714
2122	1-(1-enyl-oleoyl)-GPE (P-18:1)*	Lipid	Lysoplasmalogen	44621	LC/MS Pos Late	100005372	1566	464.314						509248	184050	105816	489998	467872	1862754	385468	639312	2217085	2199200	79430	961027	2154864	501388	802341	135627		458177	727343	933672	683217	315861	605833	2534365	472026	163576	5772812	668384		242769	204551	52232	130607	191025	147451	206035
2095	1-(1-enyl-palmitoyl)-2-arachidonoyl-GPE (P-16:0/20:4)*	Lipid	Plasmalogen	52673	LC/MS Pos Late	100009002	2270	724.528			24769238		HMDB11352															118376	77966											19852226
2104	1-(1-enyl-palmitoyl)-2-linoleoyl-GPC (P-16:0/18:2)*	Lipid	Plasmalogen	52682	LC/MS Pos Late	100009009	2226	742.575			24767486		HMDB11211																											8376697
2092	1-(1-enyl-palmitoyl)-2-linoleoyl-GPE (P-16:0/18:2)*	Lipid	Plasmalogen	52677	LC/MS Pos Late	100009069	2351	700.528			24769229		HMDB11343					143065																			237171			14682535		108502					117059
2120	1-(1-enyl-palmitoyl)-GPE (P-16:0)*	Lipid	Lysoplasmalogen	39270	LC/MS Pos Late	100003000	1558	438.298			10471193			304916			427861		11046508	147243		10859722	690020		890603	5533111	99902	637806	284314		443983	1034946	361361	361225		552408	1218161	396450	133689	3575332	245573					39715
2100	1-(1-enyl-stearoyl)-2-linoleoyl-GPE (P-18:0/18:2)*	Lipid	Plasmalogen	52748	LC/MS Pos Late	100009225	2633	728.559			24769261		HMDB11376	1569560	2607661	1592824	1393050	7061484		1404767	1366218	413664	7915294	3237831	387067	1550985	2032406	19123048	244565	798149	449675	780472	794352	2729275	4369312	511810	9811210	621005	668121	413766432		4200502	4005333	2019319	2485636	3525862	4820867	4997038	3338187
2099	1-(1-enyl-stearoyl)-2-oleoyl-GPE (P-18:0/18:1)	Lipid	Plasmalogen	52614	LC/MS Pos Late	100008919	2950	730.575	144371-68-6		24769260		HMDB11375					584852		256893			812797	224529		229181	228275	1584072						215338	238757		1217275			83142920		300077	231298			166032	408706	308739	138959
2124	1-(1-enyl-stearoyl)-GPE (P-18:0)*	Lipid	Lysoplasmalogen	39271	LC/MS Pos Late	100003001	1649	466.329						3081903	1438737	632294	3800519	3442519	21571988	4177961	4326745	19598422	15383972	1225799	5721052	17145028	4879340	6132121	1321587	757027	3683327	5598799	7333436	6809374	2565786	5226315	20710540	3875481	1400542	43213252	4317746	710102	1581972	709773	321120	1061468	1285787	1488567	1118176
1968	1-arachidonoyl-GPE (20:4n6)*	Lipid	Lysophospholipid	35186	LC/MS Pos Late	100001571	1470	502.293		42607465	21403171		HMDB11517					181798										116132									206278
2146	1-dihomo-linolenylglycerol (20:3)	Lipid	Monoacylglycerol	48341	LC/MS Neg	100006121	6400	305.249										201079	3191369			4470944			288451	1179356		68942	1015665		84534	320217	58729			124265	149668			1274416								171125
1296	1-dihomo-linoleoylglycerol (20:2)	Lipid	Fatty Acid, Keto	35103	LC/MS Neg	100001483	6800	307.264			21403143						96385	135516	993710		158855	224909		41454	416278	88504			416174	44305	75401		86336	74625			153911			792171
2150	1-docosahexaenoylglycerol (22:6)	Lipid	Monoacylglycerol	35153	LC/MS Neg	100001481	6150	309.222			10477810		HMDB11587						1514333			2082986			118137	615890			458025											703941
3625	1-kestose	Xenobiotics	Food Component/Plant	22012	LC/MS Polar	100000980	3970	549.167	470-69-9	440080	389087	C03661	HMDB11729	5533757	2719478	7416061	2089931		1160163	380952		1320431	77151		2276709	747511		255987	235737	2366556	3460403	2458832	5838143	6243042	5568475	2982621			4889155		6279376	6002655	9371642	1721197	1644402	6715486	2031726	12578588	1807537
1922	1-linolenoyl-GPC (18:3)*	Lipid	Lysophospholipid	45951	LC/MS Pos Late	100005350	1422	518.324					HMDB10388	414894		393651	215668	959874	17885594	144647	158642	12635064	148771	111656		3546477	274968	161035	344407		1352100	8692225	1707786	445756	234392	3228522	744552	2113553	2014476	355907	1327266	139123	307615	954509	783422	166110	458738		788626
2143	1-linolenoylglycerol (18:3)	Lipid	Monoacylglycerol	34393	LC/MS Neg	100001435	6214	277.217	124151-74-2	53480978	21403134		HMDB11569	2785749	1306778	3997622	2748544	15263418	54179900	8055201	2512235	45345180	1224660	3859724	5132927	2091762	3422044	592812	6343844	3052859	3681502	13993493	5735562	8384841	1989230	8756882	7060496	5970951	15206775	3258519	4225935	1402687	1402729	8376120	7271055	1216321	3778307	4509990	3047535
1734	1-linoleoyl-2-arachidonoyl-GPC (18:2/20:4n6)*	Lipid	Phosphatidylcholine (PC)	52710	LC/MS Pos Late	100009131	1969	806.569			24766809		HMDB08147																											28307604
1719	1-linoleoyl-2-linolenoyl-GPC (18:2/18:3)*	Lipid	Phosphatidylcholine (PC)	53176	LC/MS Pos Late	100009343	1939	780.554			24766802		HMDB08141	1922875	807562	1559419	480513	1653215	603605		162440	544399	269283	364337	101483	178701	518893	188126	880594	508200	434401	1494325	1287630	2330957	3415869	1471101	1103986	2418864	1126656	19915108	577273	1199257	2034344	4598064	1780013	2380291	2527452	1032294	2573260
1899	1-linoleoyl-GPA (18:2)*	Lipid	Lysophospholipid	52690	LC/MS Neg	100009082	5483	433.236			24766514		HMDB07856	445269		342753	93101	537578	1135943			1497394		113616	181242	135715	163523		207510		711933	4271834	450115		189532			350113	1527628		344919		262056	387210	538977		146757		586237
1920	1-linoleoyl-GPC (18:2)	Lipid	Lysophospholipid	34419	LC/MS Pos Late	100001395	1465	520.34		11988421	10160888	C04100	HMDB10386	8935001	1815458	15448028	5065207	24498450	207173072	2980701	5753671	171424208	3826418	4561540	3090426	27379488	4115220	5693876	7769632	953168	28345254	143170032	21222066	6317862	4790239	72963584	16050409	28598136	40572248	10066091	22351912	4611783	5748193	18640418	31510122	4986021	11675920	1465029	20964360
1961	1-linoleoyl-GPE (18:2)*	Lipid	Lysophospholipid	36600	LC/MS Pos Late	100001570	1482	478.293		52925130	21403170		HMDB11507	4219687	773044	4108214	1115448	6308998	35290084	1226748	1264438	25165588	1761317	2110517	862385	5527610	1516453	2373757	1345660	324791	7713677	23662432	6285205	2643940	4177379	13007781	5407848	11023455	10070672	12953092	6030509	1589711	2439227	5640673	5768648	1488409	3956438	674678	5284454
1987	1-linoleoyl-GPG (18:2)*	Lipid	Lysophospholipid	54885	LC/MS Neg	100009227	5516	507.273									195615	193247	21202326			34402316	164129	202453	2752089	7810841	1158503		2304924		631472	5097253	203355	76872		112497	641361	150976	356473	28984610	129337				116285			690992
1995	1-linoleoyl-GPI (18:2)*	Lipid	Lysophospholipid	36594	LC/MS Neg	100001778	5494	595.289						1822687		567515	2129899	1249921	25998604	639558	629653	10891324	117238	980165	6565667	4617581	1126125		4185449	1356207	5072599	13487476	4074645	1731661	673821	3073786	1128283	2546424	3239941	1279810	1275362		217077	1503808	499705		844294	2089999	430043
1979	1-linoleoyl-GPS (18:2)*	Lipid	Lysophospholipid	43676	LC/MS Neg	100004606	5500	520.268											1233302			963722			236866	766390					208646	1614744								13884905								192175
2142	1-linoleoylglycerol (18:2)	Lipid	Monoacylglycerol	27447	LC/MS Neg	100001040	6477	279.233	2277-28-3	5283469	4446589			74679008	47971256	164511888	97366096	553941440	1070829824	738818816	116993816	1023576832	55427980	244697120	197531696	62190980	107637824	17699646	159278896	90443288	77672128	262227280	93154080	188945744	55745392	222430080	279144864	199174816	372068928	163940304	88151440	67957816	41514532	194332704	337161696	65581408	104648576	86474696	126665376
3218	1-methyladenine	Nucleotide	Purine Metabolism, Adenine containing	1527	LC/MS Pos Early	54	2133	150.077	5142-22-3	78821	71157	C02216	HMDB11599	40579288	23914246	49298960	872370	31660684	988526	473804	30338190	429924	7218995	13076332	1235577	1316838	20806800	655612	2769184	1893240	12465607	12979309	30046216	17581844	13519966	18095808	17619084	30362360	35742728		30773490	4431396	29414872	32417372	26167244	47426656	34832556	9229744	37617352
62	1-methylhistidine	Amino Acid	Histidine Metabolism	30460	LC/MS Pos Early	100001051	2755	170.092	332-80-9	92105	83153	C01152	HMDB00001	1010896		150934	5484131	670669	6216191	6877484	1300046	8682123	1473821		8718694	8663476	740886	2683167	4933808	3263047	1087541	1499107	3027623	469461	754110	460442	2524381	334917	201070	12644656	1010070	260221	1680704				455418	8696340
76	1-methylimidazoleacetate	Amino Acid	Histidine Metabolism	32350	LC/MS Pos Early	100001208	2064	141.066	2625-49-2	75810	68319	C05828	HMDB02820	214896	162896	185396	184967	184841	139203	160282	150140	105502	583481	293659	138242	61114	230534	191496	203392	185166	200258	197516	235875	190009	318803	121630	170559	253636	218110	416917	173621	215699	234000	206429	122570	494245	352225	410186	176653
1716	1-oleoyl-2-linoleoyl-GPC (18:1/18:2)*	Lipid	Phosphatidylcholine (PC)	52453	LC/MS Pos Late	100008981	2165	784.585						6756885	1548427	4842468	907704	7415148	1758209	360631	763942	2830916	1448192	2383579	723187	782686	1461647	3807914	1516718	768450	1542778	3446667	1556993	3597623	6769582	3472333	7231333	3679757	2453202	301619744	1124563	3895272	5368602	7462248	4727843	5405324	7412997	2240942	4524455
1783	1-oleoyl-2-linoleoyl-GPE (18:1/18:2)*	Lipid	Phosphatidylethanolamine (PE)	52687	LC/MS Pos Late	100009078	2270	742.538		9546753	7825703		HMDB05349	1862452	442447	1110386	263540	1126757	518900	110426	244778	536129	917131	505283	144538	240055	191186	2894518	400615	205902	368013	1080107	495779	759788	1732492	478839	1132660	843011	628653	155802240		1211046	1445647	1904995	1517755	1427002	1698004	854877	1467618
1917	1-oleoyl-GPC (18:1)	Lipid	Lysophospholipid	48258	LC/MS Pos Late	100001272	1540	522.355	19420-56-5	16081932	17240641		HMDB02815	5149763	1353574	6347644	1644595	10603283	216984784	869679	2492209	174833024	5083203	3362006	2277805	98170928	1953501	2580619	3015085	537517	12221093	48274112	10182726	4672355	2207976	23832960	10372850	16342283	13667989	51926416	12067829	2538146	3809394	8791072	14381339	2516233	5470971	496549	10415931
1959	1-oleoyl-GPE (18:1)	Lipid	Lysophospholipid	35628	LC/MS Pos Late	100001569	1554	480.308	89576-29-4	9547071	7826021		HMDB11506	2059329	349192	995651	489570	1895610	38021464	200510	429611	29356108	2978304	712975	1058540	21864166	470275	1769655	422335	183392	3457355	9438644	2503458	1337716	1037573	5100482	3347209	3260812	2226031	21990864	2453659	392748	864262	1639535	1650890	473512	1194427	91037	1549850
1985	1-oleoyl-GPG (18:1)*	Lipid	Lysophospholipid	45968	LC/MS Neg	100005716	5610	509.288			34999689								8080115			7458469	781513	566247	2373489	4051615	2107946		4985182		965752	3267824					958441	329663		11223664	808475
1993	1-oleoyl-GPI (18:1)*	Lipid	Lysophospholipid	36602	LC/MS Neg	100001777	5599	597.305						1650523	275772	384713	1654967	1024641	21011996	597561	395620	10491692	593648	694585	4710705	6420476	1250927	114373	6401521	1495061	3176202	7321635	4447757	4016737	748390	3023894	1580722	1937608	2635053	329471	1860166		284036	1001146	327904		527525	1909002	384201
1977	1-oleoyl-GPS (18:1)	Lipid	Lysophospholipid	19260	LC/MS Neg	100000630	5607	522.284	326589-90-6	9547099	7826049		HMDB61694						384602			483335			508449	561736						717551								11786782								416513
2141	1-oleoylglycerol (18:1)	Lipid	Monoacylglycerol	21184	LC/MS Neg	100000924	6650	281.249	111-03-5	5283468	4446588		HMDB11567	60345416	38039644	85269088	63052924	300586816	467614208	456128960	91240328	446695456	42251508	120225152	156514592	43578508	82887848	34236040	104480344	68836032	41970716	109746160	38428556	109122928	34878452	77079728	163330592	116040904	200620912	73006664	51876972	49726992	27605020	112651136	197593696	53340892	63360952	59590472	70590432
1661	1-palmitoleoyl-2-linolenoyl-GPC (16:1/18:3)*	Lipid	Phosphatidylcholine (PC)	53180	LC/MS Pos Late	100009345	1850	754.538			24766677		HMDB08008																											12777318
1659	1-palmitoleoyl-2-linoleoyl-GPC (16:1/18:2)*	Lipid	Phosphatidylcholine (PC)	52683	LC/MS Pos Late	100009075	2003	756.554			24766675		HMDB08006	184309		155178		228504					43204	10797		27729		137527	31791		16163	37194	18523	58214	160643	96232	98009	92668		118576824		115426	173343	226678	138336	119004	210615		154029
1910	1-palmitoleoyl-GPC (16:1)*	Lipid	Lysophospholipid	33230	LC/MS Pos Late	100001511	1450	494.324		24779461	21403152		HMDB10383						26948836			34247292			116539	16062908						2166706				1075276				5019888
2138	1-palmitoleoylglycerol (16:1)*	Lipid	Monoacylglycerol	52431	LC/MS Neg	100008952	6094	253.217					HMDB11565	224768	242870	326087	431053	1164386	17154796	2316191	1263680	12284459	671993	409285	3136936	4115341	458099	665368	1860192	301357		1877055	701416	994290	445142	2359190	1639081	377766	1016194	4307442	688310	216633		580881	1240421			503585	325551
1648	1-palmitoyl-2-alpha-linolenoyl-GPC (16:0/18:3n3)*	Lipid	Phosphatidylcholine (PC)	52684	LC/MS Pos Late	100009076	2034	756.554			24766646		HMDB07975	1882716	545225	1066929	379769	1681092	1199081		118709	523573	578918	336714		522679	351239	899417	723225	247513	300591	1288436	999825	1707928	2300818	1107197	1677902	2286825	770854	179614384	407585	916891	1905703	3337576	1921404	1758080	1871272	845707	1641381
1675	1-palmitoyl-2-arachidonoyl-GPC (16:0/20:4n6)	Lipid	Phosphatidylcholine (PC)	52462	LC/MS Pos Late	100008914	2091	782.569	35418-58-7	10747814	8923140		HMDB07982	838246	232293	494812	207433	1097776	239839		338738	1244687	247092	288170	84208	1630910	158223	1954521	706338	116519	581192	248174	237312	338296	500761	477852	1238930	223253	857318	270752992		773124	787104	376701	397988	551020	639544	276596	393362
1768	1-palmitoyl-2-arachidonoyl-GPE (16:0/20:4)*	Lipid	Phosphatidylethanolamine (PE)	52464	LC/MS Pos Late	100008990	2198	740.522		9546800	7825750		HMDB05323	195571		139159	179281	340817	655322		91700	95383				252134		1052439			710716		204915		77750		460688			43166584		174754	233394	144192	215500	73848	422906	146751	162839
2070	1-palmitoyl-2-linoleoyl-digalactosylglycerol (16:0/18:2)*	Lipid	Glycolipid Metabolism	54887	LC/MS Pos Late	100010874	2498	934.646			24785221			333645	145770			326448	706391		116455	455193	1351512	519488	103320		366238				55347	263711	318625			372961	985707	697411	179116		220617			370366	526371	158439	401728		302473
1646	1-palmitoyl-2-linoleoyl-GPC (16:0/18:2)	Lipid	Phosphatidylcholine (PC)	42446	LC/MS Pos Late	1537	2160	758.569	40811-94-7	5287971	4450224		HMDB07973	22484188	4312190	13900069	6944288	33043428	8213025	1701698	4783040	22525236	13397477	7439729	3470900	32868504	4982427	40293224	4083430	2102518	6302274	14763994	2961533	8649109	21989592	10762696	40399528	9878338	7337139	1484299520	1840108	12654846	15994763	17444540	15374912	13640766	22379840	9464623	14943313
1759	1-palmitoyl-2-linoleoyl-GPE (16:0/18:2)	Lipid	Phosphatidylethanolamine (PE)	42449	LC/MS Pos Late	100001870	2275	716.522		9546747	7825697		HMDB05322	5259903	1561584	2841798	1525096	2834490	1026138	501475	860833	1481225	2948093	1243214	466266	4135982	653964	15605982	836178	926439	1177741	2446274	1080633	2315985	4457771	1910906	3435423	1985869	2105755	259742864	453292	2938741	3252039	4393103	3130357	3232477	4120310	3020533	4071047
1857	1-palmitoyl-2-linoleoyl-GPI (16:0/18:2)	Lipid	Phosphatidylinositol (PI)	52450	LC/MS Pos Late	1528	2730	852.56			21403024		HMDB09784	2029775	572671	1594727	1177412	1367150	3489879	384820	389630	2308567	325931	840953	542626	382326	436114	871828	814271		1353795	5098608	707860	1230966	1067747	3188148	1962683	1022892	2049344	7832820		2033572	1531785	3589003	1412467	1113116	1683148	845984	2061370
1640	1-palmitoyl-2-oleoyl-GPC (16:0/18:1)	Lipid	Phosphatidylcholine (PC)	52461	LC/MS Pos Late	1539	2358	760.585	26853-31-6;26853-31-6	6436017	4940699		HMDB07972	8006889	2095575	4586162	2576665	7309557	14528346	1328459	2631734	37697932	4513753	3157219	2114469	32295026	2124156	39487744	2768052	1070607	3466700	6373538	1361357	3454295	5229836	4296905	9872039	4049299	3078168	946061888	1108727	4624560	6105892	4188130	3266454	4779621	6425413	2906924	3907681
1854	1-palmitoyl-2-oleoyl-GPI (16:0/18:1)*	Lipid	Phosphatidylinositol (PI)	52669	LC/MS Pos Late	100009066	3140	854.575			24767668		HMDB09783	115871		156100			606615													375189				202625	273652			4375348		225128		398607			227914
1633	1-palmitoyl-2-palmitoleoyl-GPC (16:0/16:1)*	Lipid	Phosphatidylcholine (PC)	52470	LC/MS Pos Late	100008984	2160	732.554					HMDB07969	224220		93861		275812	670536			1556424	104873			451707		643773	87317					132167	112692	88970	245613	125764		56182572			144368	113867		161267	135042		96431
1636	1-palmitoyl-2-stearoyl-GPC (16:0/18:0)	Lipid	Phosphatidylcholine (PC)	52616	LC/MS Pos Late	100008921	2653	762.601	59403-51-9		24766643		HMDB07970	299341			232576	253305	4306693	119683		6228865				3436501		1950622	1027765		169565	620625		156999	88953	279032	439295	122190	123230	50723120			138734				176389	212749	63685
1908	1-palmitoyl-GPC (16:0)	Lipid	Lysophospholipid	33955	LC/MS Pos Late	100001263	1525	496.34	17364-16-8	86554	78064		HMDB10382	25776148	4759109	33871280	11812904	47830748	1241983872	5210880	10778248	1156305024	34374540	9228750	26472948	763928576	8337857	18696992	18651752	1808874	74322928	248975168	55418864	20326850	10715010	158237984	76953872	67822224	67742712	228024304	64183736	11905986	17018816	40088000	70102512	11078692	32434584	2496318	52871456
1952	1-palmitoyl-GPE (16:0)	Lipid	Lysophospholipid	35631	LC/MS Pos Late	100001567	1544	454.293	53862-35-4	9547069	7826019		HMDB11503	8385205	1717293	6571867	3806448	9016396	194076272	1245998	2905367	136005728	8506415	3138619	5320274	87413648	2398246	7237354	3851151	695215	15592363	35803180	11463345	5612461	4114821	22996068	12237851	18315016	13925733	36219552	11091263	2848323	4888036	10052736	9717104	2989968	6805115	764364	11661636
1981	1-palmitoyl-GPG (16:0)*	Lipid	Lysophospholipid	45970	LC/MS Neg	100005717	5570	483.273		3300276	2548639			3253988	238549	1111534	1203712	2117743	31105326	628105	985013	31382292	1153897	1060184	5173557	7972246	2896162	671877	14599600	1490208	7607915	20595592	3176585	2509159	781469	2048105	3171010	1991031	5320230	9541544	3419638	230167	452892	2246489	4869986	632882	1210315	1335609	2189997
1988	1-palmitoyl-GPI (16:0)	Lipid	Lysophospholipid	35305	LC/MS Neg	100001655	5564	571.289					HMDB61695	14386295	3074562	3992993	16884708	16150600	135939504	8329342	4999930	68774944	6502335	8356784	32686436	37240920	10640497	4344463	51345444	15004322	28360420	57735696	38851416	40680948	6032383	25868568	15571309	36887096	32896480	1744419	17199956	1321057	2946831	13354987	4832779	2200581	7159475	11339104	5172270
1975	1-palmitoyl-GPS (16:0)*	Lipid	Lysophospholipid	46130	LC/MS Neg	100005805	5572	496.268		9547100	7826050			373886			548161		8043526	78817		6732336	285214		1672754	8297337		1230243	1082969	373598	496643	1086335	207301			210466	545109			6570150								1390463
2137	1-palmitoylglycerol (16:0)	Lipid	Monoacylglycerol	21127	LC/MS Neg	100000827	6550	255.233	542-44-9	14900	14201		HMDB31074	88356328	27741208	29086542	112433656	75319648	699576704	289841504	123186320	568785344	61158544	35868344	644388544	287886432	129437672	141548672	251777104	71525968	90066360	123287616	92682576	68123088	49687392	238429552	89947232	51765324	52300316	63408240	144063040	27419826	31103404	46644476	45934724	20675190	44689172	138643392	28449220
1726	1-stearoyl-2-arachidonoyl-GPC (18:0/20:4)	Lipid	Phosphatidylcholine (PC)	42450	LC/MS Pos Late	100001869	2300	810.601	35418-59-8	16219824	17347139		HMDB08048	582252	201344	410164	136701	976105	105889		262826	896054	129800	272609		2071127	161836	2181495	756056		546868	212677	213493	239442	402587	549955	716711	206623	749267	245613024		786870	790171	178941	313128	410902	464987	313503	376582
1792	1-stearoyl-2-arachidonoyl-GPE (18:0/20:4)	Lipid	Phosphatidylethanolamine (PE)	52447	LC/MS Pos Late	100008977	2424	768.554		5289133	4451158		HMDB09003	1163693	542217	934563	554525	1246838		137805	545756	659642	1757349	749787	170472	2073868	331427	7930052	302603	197881	525860	282691	607313	773631	993082	396324	1671064	239002	520706	340546592		1903353	1968736	736790	1039979	939629	2109574	1311049	1241237
1886	1-stearoyl-2-arachidonoyl-GPI (18:0/20:4)	Lipid	Phosphatidylinositol (PI)	52449	LC/MS Pos Late	100000616	3000	904.591	383907-33-3		21403055		HMDB09815						356888			1010504															91951			21197412
1710	1-stearoyl-2-linoleoyl-GPC (18:0/18:2)*	Lipid	Phosphatidylcholine (PC)	52452	LC/MS Pos Late	100008980	2380	786.601					HMDB08039	12945766	3427451	10080165	3548920	23143864	6824049	2390707	5055138	18704222	11382289	6937133	2079673	30880340	5065664	46197808	3685057	1675888	4245891	6795658	2007351	6466956	14672721	4418206	20571852	6175969	5088839	1772642432	1150075	10400267	14034155	9142120	9929232	10103478	16477090	7794678	9623334
1779	1-stearoyl-2-linoleoyl-GPE (18:0/18:2)*	Lipid	Phosphatidylethanolamine (PE)	52446	LC/MS Pos Late	100008976	2522	744.554		9546749	7825699		HMDB08994	9531642	4080330	4397389	5200947	8736594	1883524	2190280	3289781	5653637	16837626	4382169	2099134	22594800	3294562	72383696	1128122	3107812	2659624	4558910	2816336	4462282	8193292	2435146	10131343	2587020	1762639	1076814720	367261	7695676	8506142	6437634	7942726	6553101	10982204	10893930	8753813
1869	1-stearoyl-2-linoleoyl-GPI (18:0/18:2)	Lipid	Phosphatidylinositol (PI)	52468	LC/MS Pos Late	100008994	3185	880.591			24767694		HMDB09809	876764		253401	1583646	941417	6586488	167717	333938	6914334	1549031		487799	2737162	162427	3221933	522912		636474	2195860	273118	699056	444880	1245260	1468960		202892	102431224		417941	540390	647792	210407	372326	1864364	1421355	490103
1828	1-stearoyl-2-linoleoyl-GPS (18:0/18:2)	Lipid	Phosphatidylserine (PS)	53009	LC/MS Pos Late	100000642	2689	788.544	322647-11-0	9547091	7826041				475108	215608	709349	571326	185706	331922	379169	500973	2623270	838369	143280	2984732	868223	27817512	364721	774759		1061951	4283662	1129219	206127	184112	1801898			242918704		1080494	643470	1925061	355773	768872	10470985	6555224	776411
1704	1-stearoyl-2-oleoyl-GPC (18:0/18:1)	Lipid	Phosphatidylcholine (PC)	52438	LC/MS Pos Late	100008904	2644	788.616	56421-10-4		24766704		HMDB08038	1539005	420934	1183057	543468	2266879	3116183	366367	734039	9565463	1427878	868079	163984	7912530	541344	6177546	1093514	163832	638325	1190105	308156	915412	1343237	809946	2031604	656032	621252	646446144	151505	860518	1366867	838597	710116	1089793	1928738	513820	823187
1773	1-stearoyl-2-oleoyl-GPE (18:0/18:1)	Lipid	Phosphatidylethanolamine (PE)	42448	LC/MS Pos Late	100001856	2858	746.569					HMDB08993	657178		264923	509114	1408555	416003	394629	384515	1263754	1734704	526214	134335	2880142	405955	5401167		186883	165953	438767	276092	611704	685716	420860	1490333	211055		246313728		804655	965195	406502	440178	632227	1322204	1275601	705510
1868	1-stearoyl-2-oleoyl-GPI (18:0/18:1)*	Lipid	Phosphatidylinositol (PI)	52726	LC/MS Pos Late	100009181	3711	882.607											836121			687689				138240														21966410
1826	1-stearoyl-2-oleoyl-GPS (18:0/18:1)	Lipid	Phosphatidylserine (PS)	19265	LC/MS Pos Late	100000639	3000	790.559		9547087	7826037		HMDB10163		145634		118895	288358		170470	124775	168250	624668	359898		1835951	405446	8039744		309543		365871	1709491	704071			1077512			152814992		355062	246866	700056		297128	5375655	3083395	92263
1897	1-stearoyl-GPA (18:0)	Lipid	Lysophospholipid	36810	LC/MS Neg	100001670	5829	437.267	325465-92-7;799268-65-8	89567	80837						363726	81868	3711684	102208		3626972				193745		939035		452961		137412	165159							1052994								190263
1915	1-stearoyl-GPC (18:0)	Lipid	Lysophospholipid	33961	LC/MS Pos Late	100001271	1606	524.371	19420-57-6	497299	435389		HMDB10384	5264193	1727447	2930611	2561764	10395421	834720832	775865	2395906	767130240	27309688	2883162	7596618	547266624	2018123	7609280	5990910	614316	12115241	51051756	11996872	9446942	2774440	23130864	29638098	33574460	7836070	241283520	7303058	1659980	4523525	3834575	2821762	1583921	3136351	566005	5276660
1957	1-stearoyl-GPE (18:0)	Lipid	Lysophospholipid	42398	LC/MS Pos Late	100001461	1626	482.324	69747-55-3	9547068	7826018		HMDB11130	13871424	2629568	3001651	9379492	11317520	423256640	1603133	4124559	367525376	39449504	2356783	17601536	296994528	3496946	29754624	7118211	1521708	20601046	42619076	14341531	10259325	5867322	27382880	38670344	22047972	3652693	224736864	12339850	2236169	4136144	3964154	2192767	2012605	4532455	2891842	5369156
1983	1-stearoyl-GPG (18:0)	Lipid	Lysophospholipid	34437	LC/MS Neg	100001462	5816	511.304			21403138			385931		79049	340724	1090629	5300407	163431	93283	3432427	581562	224549	835551	1925353	462104	86432	736771	142930	616110	2004830	411623		181653	1928194	983666	717519	485748	7670384	370209			202545	123118		164967	568150
1991	1-stearoyl-GPI (18:0)	Lipid	Lysophospholipid	19324	LC/MS Neg	100000656	5794.3	599.32	796963-93-4		21403067		HMDB61696	11070983	1436923	1908349	34046816	5927590	190211376	14288609	12649254	125318896	17392396	1663583	61366520	111391664	8205514	16739586	43801252	14593319	21081784	30555422	21040854	6898095	5104021	55181968	14944946	9621556	5807979	14594783	17962930	821446	1298179	2715607	1037558	1000651	3234794	38140176	1887038
1976	1-stearoyl-GPS (18:0)*	Lipid	Lysophospholipid	45966	LC/MS Pos Late	100004327	1634	526.314		9547101	7826051			3971218	781209	336686	14894894	1610494	55151928	14305804	4915338	43386824	12093517	744703	20315792	41576732	3184196	7373682	7791720	6128686	7429959	7591067	7014617	4747812	749759	6818145	8335022	1561242	520682	40876508	3286746	714419	814049	648363	403589	362965	778881	21641812	689033
1112	10-heptadecenoate (17:1n7)	Lipid	Long Chain Fatty Acid	33971	LC/MS Neg	100001278	5555	267.233	29743-97-3	5312435	4471860		HMDB60038	9458280	4076457	5680533	10232371	16405360	19010200	9451510	7115178	16606840	3271429	3824942	13428612	7205983	7649238	7923082	15644026	12888415	10164498	22714170	12200072	17529720	6927003	13702492	11238695	9227515	14178932	17217966	8932809	3745419	4551020	11355315	8978638	3885527	8246100	9793791	4010011
1123	10-nonadecenoate (19:1n9)	Lipid	Long Chain Fatty Acid	33972	LC/MS Neg	100001277	5780	295.264	73033-09-7	5312513	4471938		HMDB13622	7285552	2876463	4377946	8187995	9259305	15540047	9705716	4390559	14910136		2409074	8507577	6198996	5528471	6738131	9628940	6609915	6289780	24429104	5509612	7421132	8575440	19013660	4467614	7462369	10433343	7689753	6880419	3246026	3048210	4422876	4353795	1555403	3907424	9176910	3669727
1444	12,13-DiHOME	Lipid	Fatty Acid, Dihydroxy	38395	LC/MS Neg	62	5137	313.238	263399-35-5	10236635	8412123	C14829	HMDB04705	12344627	7426737	10516292	22395720	7572627	21377084	20264662	13129290	24528314	15854951	14167241	15277969	2395139	13287179	19222984	14035066	15029218	17808092	22148316	13296639	18933084	8846303	9151404	11670253	9579271	8772249	7710947	9829036	9478740	12281857	14796045	8469242	7116478	10123965	6319469	7741810
1424	13-HODE + 9-HODE	Lipid	Fatty Acid, Monohydroxy	37752	LC/MS Neg	100002196	5275	295.228		43013				140706224	69303384	90190952	177310368	192414400	217238016	132753040	87945248	186557760	74558808	111156168	147510368	44582272	130696000	47129240	122289304	94046880	168759056	229556048	135173184	145641088	85381936	210997296	133119816	272094880	120454088	46626800	136964432	39081232	48713472	117887296	83999840	33533926	110582320	90582656	61584704
1420	16-hydroxypalmitate	Lipid	Fatty Acid, Monohydroxy	39609	LC/MS Neg	100002953	5236.2	271.228	506-13-8	10466	10034	C18218	HMDB06294	3040188	3610030	3643231	1935744	2587834			1594839		1352764	2688277	1379308	107459	628925	1230035		1493611	2594149	1398041	2118718	5271188	1657965	3457085	3178496	1537562	2352218	544037	2679391	1775371	1232355	2676678	2671535	1090226	1904935	4483279	1792238
3237	2'-deoxyadenosine	Nucleotide	Purine Metabolism, Adenine containing	1553	LC/MS Pos Early	211	2252	252.109	16373-93-6	13730	13135	C00559	HMDB00101	8718076	3714973	7614409	457287	10007679	285915	2620814	11049600	178833	2327976	12393153	198860	234391	11359420	949405	2094455	887351	957668	606673	3909151	30594452	2204441	811781	2719904	4033297	17758164		8683796	14137468	17799648	13223082	2245324	3567364	15652943	652802	8659394
3235	2'-deoxyadenosine 5'-monophosphate	Nucleotide	Purine Metabolism, Adenine containing	46333	LC/MS Pos Early	100000485	1284	332.075	653-63-4	12599	601	C00360	HMDB00905	809236	144949	215146					177809		434929	111610		182825	535039					143215		141358	169446				233615	214756	409230	346877	35219	717896	348303	124861	121758	158725	281025
3320	2'-deoxycytidine	Nucleotide	Pyrimidine Metabolism, Cytidine containing	15949	LC/MS Pos Early	100000125	2193	228.098	951-77-9	13711	13117	C00881	HMDB00014	11828879	1393343	2189249	36823840	7474960	41053836	40536840	11658551	30177772	8032756	3118399	25617696	20158746	3500855	6473090	41691976	16791412	21120352	17004736	8388895	16800110	1073534	16295776	17824000	8265344	4075940	7215706	5755830	4968584	11329824	3408642	831033	979735	6325155	24596816	2937143
3318	2'-deoxycytidine 5'-monophosphate	Nucleotide	Pyrimidine Metabolism, Cytidine containing	533	LC/MS Pos Early	298	975	308.064	1032-65-1	13945	5414501	C00239	HMDB01202	653363	76605	137868	127964	117115		37560	197985		463295	109414		367046	373139		92998		73438	255474	74451	221800	120687	138747	59923		179988	441475	260190	212314	84114	429353	211005	82508	109324	424838	147580
3266	2'-deoxyguanosine	Nucleotide	Purine Metabolism, Guanine containing	1411	LC/MS Neg	348	1751	266.089	961-07-9	187790	163230	C00330	HMDB00085	390855			243028		1870184	46996		5755954			2817133	4113853	664948	254144	5690540	1351682	667281	199302							755098	461973						34463		726241	93540
3201	2'-deoxyinosine	Nucleotide	Purine Metabolism, (Hypo)Xanthine/Inosine containing	15076	LC/MS Neg	100000135	1688	251.079	890-38-0	65058	58569	C05512	HMDB00071	564930			373554		3150000	93529		7228461			3691076	5143711	444713	309206	7038156	1754043	971786	334099							477953	578395								1144968	101053
3297	2'-deoxyuridine	Nucleotide	Pyrimidine Metabolism, Uracil containing	1412	LC/MS Neg	536	1586	111.02	951-78-0	13712	13118	C00526	HMDB00012	289801		58784	436021	63673	3607709	419018	194573	3204081	144129		1069171	664007	83313	762982	924213	452769	170871	227476	167057	155140		162805	146587	242885		832382	142229				55602		102919	455531	91953
3321	2'-O-methylcytidine	Nucleotide	Pyrimidine Metabolism, Cytidine containing	57554	LC/MS Pos Early	100010895	2411	258.108	2140-72-9	150971	133067			760004	187211	588619	633262	199597	5358636	361566	243474	2255253		80257	979471	348112		706992	2083456	425136	1316769	3098855	438065	436201	413446	1595035	813599	598058	761513	665259	415594	679063	477175	302709	240450		727140	433043	454204
3653	2,3-dihydroxyisovalerate	Xenobiotics	Food Component/Plant	38276	LC/MS Polar	100002417	1050	133.051	1756-18-9	677	657	C04039	HMDB12141	217780		237043	111609	247902	234522		162826	130267	1823524	546256			190251				397262	958598	404115	309979	94440	387050	144999	984952	273224		180330		294626	333272	188966	327440	430604
3477	2,4,6-trihydroxybenzoate	Xenobiotics	Benzoate Metabolism	35892	LC/MS Neg	100001718	1574	169.014	83-30-7	66520	59891		HMDB29649	74987	59678		246593	62265	122750	98012	248159	127331	339221	121955	296665	129173	178419	58139	46202	117709	203148	247401	152130	68976	52751	298274	48432	132548	73523		44227	68195	88773	66507	112551	85088		122219
3657	2,8-quinolinediol sulfate	Xenobiotics	Food Component/Plant	48691	LC/MS Neg	100004321	2612	239.997							443437	715057	14696150	103245	318641	4944009	173026		7974997		103499	5197841							869293	818609		19239920		547677	16504383		574861	13876708	1126733	665899	17326682	1595833	609177	13047056
3533	2-(4-hydroxyphenyl)propionate	Xenobiotics	Benzoate Metabolism	35632	LC/MS Neg	100001622	1797.3	165.056	938-96-5	102526	92601	C03080	HMDB41683						146173			69352	189484				905463	105550	143729			76835
94	2-aminoadipate	Amino Acid	Lysine Metabolism	6146	LC/MS Pos Early	381	1912	162.076	542-32-5;1118-90-7	469	456	C00956	HMDB00510	830973	180067	417629	430950	321730	193133	690459	746614	677671	394737	461458	242041	384710	292942	315189	518549	288930	621342	456442	589782	717637	642301	436333	386190	329906	797885	3194821	400983	328309	225463	668992	580028	498668	625830	623618	513664
1289	2-aminoheptanoate	Lipid	Fatty Acid, Amino	43761	LC/MS Pos Early	100004542	3160	146.118	1115-90-8	227939	198338			181555		118077		74327										56462			98440		129183	140821	66662	170196				256569	59905	108390	64805	87974			145406	95020	71431
299	2-hydroxy-3-methylvalerate	Amino Acid	Leucine, Isoleucine and Valine Metabolism	36746	LC/MS Neg	100001541	1800	131.071	488-15-3	164623	144317		HMDB00317	241070	103245	219134	287286	1166438	332014	297461	586772		15258659	3297372	137418	262316	972395		234175	209942	225886	257998	271972		262861	571355	1732579	2293548	164388		311587	291208	151705	275759	253180	214190	318830	173691	324191
1239	2-hydroxyadipate	Lipid	Fatty Acid, Dicarboxylate	31934	LC/MS Polar	100001153	3000	161.046	18294-85-4	193530	167943	C02360	HMDB00321	812247		1291053	689692	839901			2159101						669727				2996497	3465412	2013481	977751	830857	2628169		1414665	962517	512254		2040493	957338	1058592		487239	1617820		993396
1401	2-hydroxybehenate	Lipid	Fatty Acid, Monohydroxy	57663	LC/MS Neg	100015637	6384	355.322		193484	167899			9763042	21856060	9851813	31525656	19481722	171302928	94186600	28934000	191084896	9587528	20715428	115422664	117657720	42728844	466468320	38117668	135300048	14513241	27402372	23338302	19512904	16498016	15447398	23963450	4548474	13454914	177320832	13653043	11033289	9642134	9110199	8743855	14704842	13602852	96373144	13309847
412	2-hydroxybutyrate/2-hydroxyisobutyrate	Amino Acid	Glutathione Metabolism	52281	LC/MS Polar	100008928	1258	103.04						1539022	560835	1069628	1280734	1325512	664614	580222	688327	785073	8672010	4820471	515424	1158329	2455181	991134	1020595	771808	540667	596877	698735	455446	1673966	431085	2793582	1973922	549544	1317882	581439	408746	901025	937737	1303881	907351	1365120	693034	1324800
1396	2-hydroxydecanoate	Lipid	Fatty Acid, Monohydroxy	42489	LC/MS Neg	100004089	4840	187.134	5393-81-7	21488	20195			702459	553491	640457	1045529	591315	1037946	965226	697879	1030733	979096	680710	1199391	466004	1073869	599279	633142	901437	778529	403673	758446	797165	683263	1099418	941123	1068968	592535	342589	1137325	577402	600331	463396	834976	585022	571960	723016	719144
1235	2-hydroxyglutarate	Lipid	Fatty Acid, Dicarboxylate	37253	LC/MS Polar	100002070	3352.8	147.03	40951-21-1	43	42	C02630	HMDB00606	2659446	2125539	1879782	6079125	2035624	9602206	2413108	3622414	6581374	10784230	5530817	3951408	7619421	3728106	2948020	1722669	1843142	3364145	4443050	3236265	2093807	1250574	1879997	4025170	5350708	1794402	6166070	2692573	2075916	3025189	2137962	2955984	1835858	2982970	3132871	4040216
1395	2-hydroxyoctanoate	Lipid	Fatty Acid, Monohydroxy	22036	LC/MS Neg	100000743	3736.8	159.103	617-73-2	94180	84994		HMDB02264	132542	213515	154916	41525		167501	291315	175218	115102	144396	190571	155718	224427	141586		117813	173788		108600	169309	316277	144116	175733	197024	138602	201249	173321	213557	216007	171560	119707	157067	182836	159133	158808	207654
1399	2-hydroxypalmitate	Lipid	Fatty Acid, Monohydroxy	35675	LC/MS Neg	100001579	5511.2	271.228	764-67-0	92836	83805		HMDB31057	12600748	7668938	7122982	37493052	12760899	153039104	74863008	23994120	189780272	4623798	6657139	100546264	117202600	18712872	106593376	46052600	57076248	16113970	23081950	18935436	14807856	12836113	15654251	11673515	6634296	14128242	13421776	21005134	5261430	4916630	8594124	9259041	6157140	9573984	97442640	6323262
1400	2-hydroxystearate	Lipid	Fatty Acid, Monohydroxy	17945	LC/MS Neg	1239	5695	299.259	629-22-1	69417	62625	C03045		3570557	2641495	3712829	6510578	6543744	18721170	9014755	6650058	27927948	2064273	2699565	17471216	12420512	5239548	21637312	11131791	9069078	5335228	8156952	4282359	6107327	5734617	5286783	5418759	2604120	6120018	14212887	4347398	3822600	3086486	3056245	4790329	2386512	3013036	11494995	6185320
3935	2-ketogluconate	Xenobiotics	Food Component/Plant	48370	LC/MS Polar	100005943	2668	193.035	1040352-40-6	3035456	2299693			1229602	12405995	13239663	2666563	837887	2549103	226887	3084524	2540388	1487307	4437014	2471148	1486291	1653008	1512012	48797140	232820112	528058		5725098	8729894	2837487	3159818	806636	2339490	2414744		6564934	3016137	4425949	6173494	1385845	5164451	9799385	1411785	959610
2156	2-linoleoylglycerol (18:2)	Lipid	Monoacylglycerol	32506	LC/MS Neg	100000987	6250	279.233	3443-82-1	5365676	4517636		HMDB11538	6743047	5102611	15190626	33815528	49079220	723527040	62414936	20953724	723940672	7649059	23276084	94544400	47524464	12868677	2838119	18760532	10494964	23830760	124993336	20737774	22492180	5617557	52771328	29933352	18988564	34824652	179190352	8854869	6696669	4239338	20543522	31585344	7626492	12867055	21696876	11416651
282	2-methylbutyrylglycine	Amino Acid	Leucine, Isoleucine and Valine Metabolism	31928	LC/MS Pos Early	100001155	2000	160.097	52320-67-9	193872	168243		HMDB00339	1116666	615459	999056	651707	489133	554818	956270	1159585		439016	937673			704022	742998	400461	917146	800798	919386	954137	1121793	918057	808754	273024	812946	940148		1098052	1019424	789009	536445	846363		997517	804310	754760
1074	2-methylcitrate/homocitrate	Energy	TCA Cycle	52282	LC/MS Neg	100008929	575	205.035						5623581	1470222	4308579	3179801	4076778	1895851	2044752	6456829	1324082	2032128	4397257	515791	791175	2578112	1341212	564575	1689591	4069638	3555521	5646553	4024628	4279626	5405236	2864998	4566451	5156556	784126	4367096	5994032	6118603	5272272	3376209	4175273	5478419	1247156	6205931
2155	2-oleoylglycerol (18:1)	Lipid	Monoacylglycerol	21232	LC/MS Neg	100000943	6500	281.249	3443-84-3	5319879	4478086		HMDB11537	6558646	3761558	8682570	17197036	27462650	356573696	48043876	10455781	341201152	8321162	11546046	70564064	20642784	8757337	5619510	12418002	8774668	14419235	59319088	12530199	13756699	4073229	26393218	17966372	13146538	19306406	73815488	6793052	5731743	3410533	11311950	19807042	6187860	7248626	18784624	8039157
3661	2-oxindole-3-acetate	Xenobiotics	Food Component/Plant	40479	LC/MS Pos Early	100003109	2378	192.066	2971-31-5	3080590	2338343		HMDB35514	9951659	12869125	16499645	2918332	9531067	1604207	22558588	8289118	1589439	6773830	15146738	4227323	717495	9996780	7588073	3373185	5995460	3801011	2355416	2745381	10993453	14835670	2506766	9127267	9720046	13166640	296169	7641850	12378809	15027270	6013645	6898608	86532	9739174	3785268	9610495
349	2-oxoarginine*	Amino Acid	Urea cycle; Arginine and Proline Metabolism	55072	LC/MS Pos Early	100002784	1760	174.087	3715-10-04	558	542	C03771	HMDB04225	38266732	80889744	50490352	50351544	88567464	89504520	18905204	81092944	75628544	235994832	257951776	98553320	30888250	106631560	49513376	352269856	58396788	48026708	96664016	88265048	133445800	36881540	119452192	71492832	47487600	96195792	141237408	29305772	74998848	81072888	115316800	170550688	76262288	180097904	166527888	131862096
1909	2-palmitoyl-GPC (16:0)*	Lipid	Lysophospholipid	35253	LC/MS Neg	100001562	6215	570.341		15061532	21403165		HMDB61702	349154		283965		671318	32693512			34034300	257401		328408	15551262	174534	161115	381373		894132	4518335	600232			679227	739485	345161	1317186	4841809	784574			319060	717959		431787		559833
2152	2-palmitoylglycerol (16:0)	Lipid	Monoacylglycerol	33419	LC/MS Neg	100001048	6400	255.233	23470-00-0	123409	110006		HMDB11533	9303155	3606783	3228131	15559847	7749067	128223344	26590068	13009690	88699600	6805143	3759488	56441100	50106256	13047511	14119236	24274990	7535115	15614384	31200262	14934397	8063889	5655935	31550820	9095575	5723330	5397125	22168554	14627221	2725139	4031296	5579525	4749879	2366748	4791819	16586694	3106715
3567	2-piperidinone	Xenobiotics	Food Component/Plant	43400	LC/MS Pos Early	100004295	1675	100.076	675-20-7	12665	12144		HMDB11749	11459237	17389356	13258558	8216014	9947623	8630392	9263474	29652412	10314833	23549264	85093760	101742616	125595480	18878300	15410664	20124334	92519248	11646291	11315299	10605688	107553352	9983686	17114772	7214328	9275586	15116780	6148220	15316326	12659638	9980910	14550963	18622776	20466726	23060838	13345817	14018066
4375	2-pyrrolidinone	Xenobiotics	Chemical	31675	LC/MS Pos Early	100001081	1262	86.06	616-45-5	12025	11530		HMDB02039	5617574	5587391	7923760	3915450	4799178	3935167	5320198	5592488	3300749	4108446	5457340	3673297	3864483	6734142	6344510	6198161	5533507	4569547	4060186	2911232	4562458	5781676	5458121	3842430	4937899	6951346	1231372	5504791	5572241	5790201	5185778	4977481	6601825	5172282	4191917	7286635
1958	2-stearoyl-GPE (18:0)*	Lipid	Lysophospholipid	41220	LC/MS Neg	100003901	6350	480.31			24769218		HMDB11129	1821938	317672	206459	1036639	1781807	94549416	306732	716015	88934624	4181934	206144	2469697	50632844	746462	7683965	1338404	554849	2377995	6897671	1545696	1084218	664615	3110951	5404460	1563805	574185	45356572	1827752		202555	383605	249540	138002	1807016	445161	662260
133	3-(4-hydroxyphenyl)lactate	Amino Acid	Tyrosine Metabolism	32197	LC/MS Neg	240	1379	181.051	6482-98-0	9378	9010	C03672	HMDB00755	3706916	2488552	2904041	1934159	3783777	1493329	7771110	6640683	914914	194224816	18315044	1421192	2378298	9657165	1326530	1372275	1327746	2029419	2651834	4442234	2789997	1822690	2177315	19341332	26054842	2389653	906086	5191586	3405865	2625376	3101105	3533338	11138627	6058493	1846713	2506416
3535	3-(4-hydroxyphenyl)propionate	Xenobiotics	Benzoate Metabolism	39587	LC/MS Neg	100002914	1670	165.056	501-97-3	10394	9965	C01744	HMDB02199	175023	136190	171286		173137	146739		176859		828733	1656771			520810		99426					138659	116491		1110548	422962	169319		121432	180613		158279	231869	136055	188331
3663	3-butenylglucosinolate	Xenobiotics	Food Component/Plant	42973	LC/MS Neg	100003822	1588	372.043	19041-09-9		35014583		HMDB38427				120118	120069	69694		567860		25896	96750	96844		82907	21303		36899	25498					75400	39126	95909
286	3-hydroxy-2-ethylpropionate	Amino Acid	Leucine, Isoleucine and Valine Metabolism	32397	LC/MS Polar	100001170	1443.3	117.056	4374-62-3	188979	164207		HMDB00396			284775	210846	296688		203008			753430	500044	242625		262853								239387		295822	337161	315810		323718			462801	314067		495147		309984
2370	3-hydroxy-3-methylglutarate	Lipid	Mevalonate Metabolism	531	LC/MS Polar	112	2700	161.046	503-49-1	1662	4573695	C03761	HMDB00355	3669402	5694738	6103200	807527	3649818	1437288	1516677	2717871		617325	3351637	729002	2317742	7434120	3017292	704200	1281109	1235465	2286489	837346	2190822	5686326	936747	605884	1809239	3811436	5819240	2798345	5354412	2485875	6007537	4698430	6939718	2910200	2791377	6192444
1381	3-hydroxybutyrate (BHBA)	Lipid	Ketone Bodies	542	LC/MS Polar	254	1443.3	103.04	625-72-9	441	428	C01089	HMDB00357	2930546	3583143	3318823	7120317	4448950	4579282	7139382	4751224	9036885	9615016	14090040	8529708	13364110	6425060	13626129	17948268	5463661	4376665	5424897	5287043	4462734	1401289	2237775	5575638	7609808	3060937	2062983	2197619	2953826	3001122	4100760	8894549	5594386	6416613	6224420	5537941
1327	3-hydroxybutyrylcarnitine (1)	Lipid	Fatty Acid Metabolism(Acyl Carnitine)	43264	LC/MS Pos Early	100003926	2400	248.149		53481617			HMDB13127	126510	146714		360878		641665			385418			299346	703607						283685	199422			422699		189069		693727	254306		290346	168524		193497
1406	3-hydroxydecanoate	Lipid	Fatty Acid, Monohydroxy	22053	LC/MS Neg	100000997	4634.7	187.134	5561-87-5	26612	24790		HMDB02203	976772	621056	659222	3155865	996972	6555867	2008256	1413728	2584862	1115931	611032	1137606	682683	511541	1951281	717325	645701	1689389	2419074	1312792	926508	796090	3449519	1475573	1343203	296051	616460	1709698	975410	963244	962955	666329	447528	863792	1217906	547726
1404	3-hydroxyhexanoate	Lipid	Fatty Acid, Monohydroxy	53230	LC/MS Neg	100006367	1725	131.071	10191-24-9	151492	133518			154066	179520	202903	561313	335686	377575	636091	378360			178159	120152		194119	244147	199691	295665	122943	125334				377568	381355	340337			399626	286759	154181	287933	303666	169133	220538		292818
303	3-hydroxyisobutyrate	Amino Acid	Leucine, Isoleucine and Valine Metabolism	1549	LC/MS Polar	111	1619	103.04	2068-83-9	87	10140307	C06001	HMDB00336	730930		498236	545928	317566			232065	336657	4031080	770769							380048		884752		337676		596892	663082	410734		382526		401291	408478	1012612	335686	691875	631455	628277
1408	3-hydroxylaurate	Lipid	Fatty Acid, Monohydroxy	32457	LC/MS Neg	100001112	5175	215.165	53941-38-1	94216	85026		HMDB00387	1089246	809591	810897	949890	861972	994393	2025191	1394577	1013769	1003434	884253	1021393	952691	1147617	1405127	1191860	1371748	819129	472273	856242	849265	1094358	1184737	1175315	1109355	695920	344621	1450001	684659	929650	870399	1367618	722887	943175	1374526	1095456
1405	3-hydroxyoctanoate	Lipid	Fatty Acid, Monohydroxy	22001	LC/MS Neg	100000773	3446	159.103	88930-08-9	26613	24791		HMDB01954		250355	225920	474100	248463	526706	449403	293086	361565	255810	173184	154906	346430	457735	480591	175833	184579	217537	434041	253655	397804	372556	498255	389034	352995		261335	317710	312065	214467	206450	297863		211946	222399	278773
4499	3-hydroxypyridine sulfate	Xenobiotics	Chemical	48448	LC/MS Neg	100006098	1595.5	173.987	1955-23-3		16232314			53937			79246	44050			27029		184469	98362							123840	42862	49000	41419	53058	106203		130757	101956			106971	60787		50719	48875		58899	24974
238	3-indoxyl sulfate	Amino Acid	Tryptophan Metabolism	27672	LC/MS Neg	100000467	2222.2	212.002	2642-37-7	10258	9840		HMDB00682			51257	71757			44056				86218	41577	42491			91733			27335	32774			42910		29691				114344			66872			141260
150	3-methoxytyrosine	Amino Acid	Tyrosine Metabolism	12017	LC/MS Pos Early	1342	2555	212.092	300-48-1	1670	8948		HMDB01434	362201	167202	324798	177615	177401	112959	107409	328044	95815	239670	401896	108676	79446	314100			144726	216912		205260	229582	276484	257816	136870	312520	264818	162053	149465	270922	235587	214389	188821	303643	271475	171749	200366
298	3-methyl-2-oxobutyrate	Amino Acid	Leucine, Isoleucine and Valine Metabolism	44526	LC/MS Polar	100000936	911	115.04	3715-29-5	49	48	C00141	HMDB00019	780661	572468	777174	553577		471075		462530	335325	251506	1770540			381890	596857	661844		473965	502499	684529	479115	742156	469045		730645	457372	787034	592222		582097		667814	388703	999320	423179	629942
278	3-methyl-2-oxovalerate	Amino Acid	Leucine, Isoleucine and Valine Metabolism	15676	LC/MS Neg	100000036	2064.2	129.056	1460-34-0;51829-07-3	47	46	C00671	HMDB03736	3559390	5178307	5805878	9238568	9143846	10012504	3307558	14040663	15894839	5965531	3355792	903301	2941873	754936	20234716	4019296	1855479	8537773	12803459	12230320	10249357	4423443	48306280	6943687	17247712	1070005	535731	18210184	10810551	9997719	8888948	4070377	1208606	9485429	5036142	2141583
3312	3-methylcytidine	Nucleotide	Pyrimidine Metabolism, Cytidine containing	35132	LC/MS Pos Early	100001466	2176	258.108	21028-20-6	159649	9164190			41007	55778	41480	271464	101357	775405	241066	96510	465133	53364		515594	569447		284853	250679	355339	667483	633564		213878	216846	1085584		79627	128622	942722		325368	440381	59712		125940	33437	207431
63	3-methylhistidine	Amino Acid	Histidine Metabolism	15677	LC/MS Pos Early	100000042	2670	170.092	368-16-1	64969	58494	C01152	HMDB00479	7052493	1587816	3003664	11903444	5215555	13660190	7500271	5230025	13105427	10618298	2228968	9794888	7362222	5835928	6612220	6053190	4189218	5774969	8025636	9987646	1661545	7423517	2854507	7276912	4222000	3995999	29617494	5127473	3488700	6728798	2490574	1450362	3674198	6007670	5817495	2241941
948	3-sialyllactose	Carbohydrate	Disaccharides and Oligosaccharides	40424	LC/MS Neg	100003408	730	632.204	35890-38-1	123914	110445		HMDB00825		6763029	9095251	619552	1745214	1152853	750722	2710702	584801		1622309	3841262	2389463	2059697	1336803		361946			2018917	4558732		618510	415182	2470076	627618		9617481	498691	2302080	5048864		4624329	8168248	1777649
340	3-sulfo-L-alanine	Amino Acid	Methionine, Cysteine, SAM and Taurine Metabolism	47089	LC/MS Pos Early	382	570	170.012	498-40-8	72886	65718	C00506	HMDB02757	897233	210088	105684	12529033	69652	4092255	737678	675488	5061071	498947	173290	2936911	689492	468064	273965	1237684	1616416	2719858	2576971	662727	266664	323371	907161	130379	325017	76571	150888	1296782	61678	95460	253339	170675	317354	223766	1856902	157696
3300	3-ureidopropionate	Nucleotide	Pyrimidine Metabolism, Uracil containing	3155	LC/MS Pos Early	1053	875	133.061	462-88-4	111	109	C02642	HMDB00026	1281367	566679	881612	1383295	851209	740107	1135433	720299	397978	1237930	1216066	707330	1631839	752212	1189065	1678799	396607	633916	859725	1076034	998815	534459	641606	762004	1321970	634266	309451	691283	537868	704216	988005	749835	1076118	583487	1059894	719555
2622	3b-hydroxy-5-cholenoic acid	Lipid	Secondary Bile Acid Metabolism	43507	LC/MS Neg	100004182	5205	373.275	5255-17-4	92997	83950		HMDB00308					354698		88797	105377			195048	85585	212693	138613			179788	133585						228335	284875
395	4-acetamidobutanoate	Amino Acid	Polyamine Metabolism	1558	LC/MS Pos Early	1113	1350	146.081	3025-96-5	18189	17180	C02946	HMDB03681	1706489	599650	1691599	1450426	1808595	1736948	1028994	1236120	717656	6701832	3144242	1138527	839397	1486943	959995	1262824	1006766	1186043	2046943	1981891	2285847	1623539	1778106	1779048	4049193	1663799	1147980	1538213	1091939	1664833	1673341	1561099	2761874	1996417	1444192	1192448
4058	4-acetylphenol sulfate	Xenobiotics	Drug	44620	LC/MS Neg	100000711	2375	215.002		4684006	3872009				36479	49425	124584	74711	80785	57038	155430	36066	231341	394369	70230	33559	122153	78750	56441	46718	174078	172447	41674	89871	58474	201625		171719	76487		59674	67185		49998	59418	79541		83836	34927
2406	4-cholesten-3-one	Lipid	Sterol	38125	LC/MS Pos Late	100002227	2520	385.346	601-57-0	91477	427	C00599	HMDB00921	285618	201212	135971	303504	176670	789656	165691	153630	1340604	87743	208560	367624	960977	647360	2375352	755915	254374	512807	135123	266755	85256		131309	207967	125767		2123869	207643		237490	462718	138117		102047	167411
398	4-guanidinobutanoate	Amino Acid	Guanidino and Acetamido Metabolism	15681	LC/MS Pos Early	100000096	2320	146.092	463-003;463-00-3	500	486	C01035	HMDB03464	28921362	58454900	34461564	7905766	63050580	3344779	40623424	39843284	2207152	75127424	134380816	4000553	2436747	59241480	37643120	99223472	16454710	10603179	5962230	11926246	73540672	36315380	20271704	50182736	18840102	35736760	69169120	19945068	36300024	34373936	48698748	56685036	35557240	65960392	26641584	50761776
3986	4-hydroxycinnamate	Xenobiotics	Food Component/Plant	36770	LC/MS Neg	100001675	1457	163.04	501-98-4	637542	553148	C00811	HMDB02035	8290835	9671581	8780504	2556340	10748252	1121096	1774198	16647480	1054474	21207524	25148424	2620018	863012	22084716	2092187	1008009	2974323	8916191	11910934	11703823	8568238	5902701	13685093	18880514	28019728	7951703	49314	10152303	10040558	8382410	8194887	9216320	8200589	10454878	4159684	10664893
177	4-hydroxycinnamate sulfate	Amino Acid	Tyrosine Metabolism	48410	LC/MS Neg	100006095	1000	242.997	376374-66-2	6070438	4797737				190714	208855	250802	162927	154517	295866		169447	193748	414892	230908	188580	932784	284080	270328	152100	225303	245461	154818	199143	228373	263314	338668	478143	147726		208953	297924	310847	267184	191425	407488	134249	473893	286342
130	4-hydroxyphenylpyruvate	Amino Acid	Tyrosine Metabolism	1669	LC/MS Neg	1141	1690.1	179.035	156-39-8	979	954	C01179	HMDB00707	946294	912350	1310761	3389669	1932782	5520543	1178057	3046663	4998967	2082449	664798	2451415	2985168	461701	16720776	2443358	1029253	2139027	4290861	2873257	2216798	837729	11195001	2000253	3199934	332406	1676311	4381130	1621538	1984149	1781663	1151318	288156	1708908	3013800	522097
77	4-imidazoleacetate	Amino Acid	Histidine Metabolism	32349	LC/MS Pos Early	100001207	2055	127.05	645-65-8	96215	86856	C02835	HMDB02024	860144	694585	749079	491937	971921	520032	1016333	611289	479194	1382108	1837351	702409	389825	1138982	1020209	1508126	605751	675512	565589	418496	747575	860640	339026	1274657	1122304	761123	5200714	544848	475425	497770	659227	363442	567378	826203	705592	808662
244	4-methyl-2-oxopentanoate	Amino Acid	Leucine, Isoleucine and Valine Metabolism	22116	LC/MS Neg	100000551	2170	129.056	816-66-0	70	69	C00233	HMDB00695	8869929	7492654	10374271	27377308	19171252	20204628	7027042	35179000	22249072	12649217	7352717	2692797	7483571	3580238	48066740	11935605	3493444	20421936	40686376	22685520	16774777	8462473	104512712	17530024	32738116	2827427	1829304	59820440	17248020	17247666	22532900	10248573	1987789	18164812	16495612	6245246
3488	4-methylcatechol sulfate	Xenobiotics	Benzoate Metabolism	46146	LC/MS Neg	100004111	2665	203.002								89147	338837		43504	83173			139096			58994							40486	57999		512615		118084	324795		97401	262633		45318	409528	71566	84182	356715
3499	4-vinylphenol sulfate	Xenobiotics	Benzoate Metabolism	36098	LC/MS Neg	100001755	3320	199.007	2628-17-3	6426766	4932200	C05627	HMDB04072			34038	169766	66760	99728	161328	132129	287301	76517	178385	104226			81186	96400	124984	195920	200196	49379			140946		109663	52693		31742	42327	61466				47645
3293	5,6-dihydrouracil	Nucleotide	Pyrimidine Metabolism, Uracil containing	1559	LC/MS Neg	1125	1120	113.036	504-07-4	649	629	C00429	HMDB00076	275850	123791		335412	191919	256209	222754	84003	288706	151596	167466	347931	1534109	190310	438856	232215	308662	193759	215113	298250	123727		208979	52974	150145		1031913	182790			141595	191650			589835	117477
92	5-(galactosylhydroxy)-L-lysine	Amino Acid	Lysine Metabolism	43582	LC/MS Pos Early	100002462	2755	325.161	32448-36-5						177619	90535	515266	108808	567001	368767	125026	588418		124417	472005	2371579	380343	1443114	545138	207675	118703	136270		103586	91014			187116		558960	96492	142953	98320			388259		416970	176014
106	5-aminovalerate	Amino Acid	Lysine Metabolism	18319	LC/MS Pos Early	100000454	2220	118.086	660-88-8	138	135	C00431	HMDB03355	52424356	16343569	13695635	17499688	27986558	30268466	62473176	20168308	8751464	114162688	56052012	13102492	24508392	89848192	12576189	28594572	10926321	9214207	16344714	10176392	2294960	25361978	8683870	45619168	85380160	31067508	194028160	43068460	8170835		5936675	28698256	15711927	10009947	22398000	8729516
221	5-hydroxyindoleacetate	Amino Acid	Tryptophan Metabolism	437	LC/MS Pos Early	71	1893	192.066	54-16-0	1826	1760	C05635	HMDB00763				107813	82107	99413			41636	119654	137126	151817		58356		116333	165319		95857	81882				62010			7874772
91	5-hydroxylysine	Amino Acid	Lysine Metabolism	15685	LC/MS Pos Early	100000054	2790	163.108	13204-98-3	1029	1002	C16741	HMDB00450	91481			477515	110667	1038168	728414	144532	883078	133361	61030	506228	424352	166452	704578	471720	299638	114873	100846	95246	170657				110426		2898875	78282							377962	43013
3323	5-hydroxymethylcytidine	Nucleotide	Pyrimidine Metabolism, Cytidine containing	54737	LC/MS Pos Early	100005934	2040	274.103	19235-17-7		11596384			289227	197314		1376052	63717	631107		322491	450646	1291914	316627	946225	634809	294921			343310	1781893	1474119	1600971	404098	164649	1521187	44699	625775	258620		545721	561841	780206	203663	271906	517672	443465	1019126	256169
1525	5-KETE	Lipid	Eicosanoid	48465	LC/MS Neg	1080	5372	317.212	106154-18-1	5283159	1765	C14732	HMDB10217																											4939873
3322	5-methyl-2'-deoxycytidine	Nucleotide	Pyrimidine Metabolism, Cytidine containing	38159	LC/MS Pos Early	100002300	2303	242.114	838-07-3	440055	389065	C03592	HMDB02224	2552925	241969	520962	7090749	973216	13835383	5720045	1576438	8641863	1779543	547757	6460997	1998199	434608	1862159	6908275	4693924	4946665	4828811	2497455	4013883	417507	5767589	3973774	2640977	1788403	1164329	1031323	1052435	2771941	1409331			1482478	4524579	573301
3313	5-methylcytidine	Nucleotide	Pyrimidine Metabolism, Cytidine containing	22119	LC/MS Pos Early	100000763	2227	258.108	2140-61-6	92918	83877		HMDB00982				499941	161824	2281021			1579835			377823	749671		144719	654463	145833	293319	440603	161536	51254		464871	55062	67499	49151	354054		67532	52650				60114	465623
390	5-methylthioadenosine (MTA)	Amino Acid	Polyamine Metabolism	1419	LC/MS Pos Early	212	2752	298.097	2457-80-9	439176	388321	C00170	HMDB01173	853963	436683	417089	468833	308586	834766	1116043	694397	511971	1657534	647356	456169	928463	766641	811533	557382	616464	643382	474027	196586	475065	968659	330861	510262	367656	766806	3739941	659428	323997	308069	485018	634357	607787	613664	859799	476113
3286	5-methyluridine (ribothymidine)	Nucleotide	Pyrimidine Metabolism, Uracil containing	35136	LC/MS Neg	100001446	1778.1	257.078	1463-10-1	445408	393058		HMDB00884						510914			417945			53100	81020		55290	55342			80371				47544	105098	104118		36020								78062
409	5-oxoproline	Amino Acid	Glutathione Metabolism	1494	LC/MS Neg	1021	738.5	128.035	98-79-3	7405	7127	C01879	HMDB00267	36855112	29191898	28073202	12024935	28673956	14928487	24008686	33960724	9972422	123858080	85806864	14952372	9772590	41581844	16319283	13183954	20528332	14965698	18433820	24854672	20764370	26115208	11605912	32360358	36620504	15437440	36114608	30610824	16713632	21568244	37858744	33336640	28490112	53891224	8658903	40050252
949	6'-sialyllactose	Carbohydrate	Disaccharides and Oligosaccharides	39795	LC/MS Polar	100003132	4064	632.204	35890-39-2	643987		G00265	HMDB06569		251918	451911	66493		45292		59643	80087			73200	36592							184548	355542		99417		285464	82201		322197	133781	277133	263998	149043	324916	322677	209751
103	6-oxopiperidine-2-carboxylate	Amino Acid	Lysine Metabolism	43231	LC/MS Neg	100004499	964.5	142.051	34622-39-4	3014237	2282737		HMDB61705	205095	141327	220692		256959	241508				1796405	437039	282362		259429		121373		312183	485300	177829		276971	355348	221954	565253	207097	270930	290388		202831	273832		143262	287995		183421
2427	7-hydroxycholesterol (alpha or beta)	Lipid	Sterol	47890	LC/MS Pos Late	100005999	1930	367.336		107722			HMDB06119				119102		445198			455547			280084	877297		233120	266440	100794	80991	72815								10420821								85932
2620	7-ketodeoxycholate	Lipid	Secondary Bile Acid Metabolism	31904	LC/MS Neg	100001063	4821	405.265	911-40-0	188292	163659		HMDB00391	383068	28785			9722665	533561	400885	63418	152226	333114	2134246	812496		1315262									86850	10507262	9421090			173034						122076	271969
2607	7-ketolithocholate	Lipid	Secondary Bile Acid Metabolism	43830	LC/MS Neg	100001069	5082	389.27	4651-67-6	444262	392247		HMDB00467	3435636		163345	609164	44826688	299671520	21537692	1908385	23931532	23392226	60173048	153207936	2008198	28575214	157510	3052170	262400	3294242	534739	8099254			3072069	56483336	48587932			3043867		97298	189957	1071464	738001	2228620	2544216	622575
3252	7-methylguanine	Nucleotide	Purine Metabolism, Guanine containing	35114	LC/MS Pos Early	100001456	2175	166.072	578-76-7	11361	10883	C02242	HMDB00897	20835640	9187107	22680024	2261123	21889604	4050884	2275579	12265550	3310525	4071567	10484701	3022609	1279382	23741020	3502444	2610648	2163513	7212529	7761353	18342724	7719910	6686154	10078722	9821716	18101512	13860721	1827268	12048395	6342325	10682395	16168123	15912530	22720312	17811948	12000295	21914750
1418	8-hydroxyoctanoate	Lipid	Fatty Acid, Monohydroxy	21239	LC/MS Neg	100000956	2300.4	159.103	764-89-6	69820	63018		HMDB61914	586811	661597	597873	564704	672771	501497	640801	705899	517035	571650	540524	567093	440845	534531	500209	503867	451622	738083	703562	574828	1092070	613487	963598	713102	853496	668937	1585380	1016118	691680	359641	642491	440477	374815	740719	631005	450742
1445	9,10-DiHOME	Lipid	Fatty Acid, Dihydroxy	38399	LC/MS Neg	179	5180	313.238	263399-34-4	9966640	8142232	C14828	HMDB04704	27048562	10098708	6736596	19475492	11491391	27351188	15950403	17645520	28366370	10645198	10819725	26576616	5747448	13233281	18107196	14572602	13382070	27492992	27622258	17533132	13394250	13397827	49489652	16897296	14201511	7584523	2574467	32745954	4864978	6590364	8878272	5297279	3829806	10036676	24157136	5504144
1326	acetylcarnitine (C2)	Lipid	Fatty Acid Metabolism(Acyl Carnitine)	32198	LC/MS Pos Early	100000802	2282	204.123	5080-50-2	1	5406074	C02571	HMDB00201	5155375	7430361	8584243	28362564	6531334	55189248	6152515	7294016	35339716	12410086	17117044	35935916	37966808	5502099	2659474	6083000	7139254	10884639	13206247	15415351	10293791	3495399	30549692	4315323	13256311	11701482	28297948	14294903	20475488	31920432	7363172	9797582	19192052	11769891	5511635	7611832
386	acisoga	Amino Acid	Polyamine Metabolism	43258	LC/MS Pos Early	100004541	1813	185.128	106692-36-8	129397	114601			166425	24308	111796												38798					75269		368563				350241		139972		50065	99181	144656	85948	113922
1055	aconitate [cis or trans]	Energy	TCA Cycle	46173	LC/MS Neg	100001359	580	173.009				C00417	HMDB00072	15872480	9805038	27605768	6275721	15057383	8079631	5770291	23579664	6551809	4597009	23919840	4871166	6684241	11188759	7903553	5459990	5898477	11145334	32306570	18117680	13662081	12557748	11073406	5675542	11673645	23901564	4118976	8191870	36049308	23360632	25181556	18516984	34216004	18885692	5351757	29541776
3217	adenine	Nucleotide	Purine Metabolism, Adenine containing	554	LC/MS Pos Early	880	2221	136.062	73-24-5	190	185	C00147	HMDB00034	83623792	24312520	27198528	2613502	18979964	4784176	4391466	14857503	6629298	202938592	80141992	4404607	3946514	74966488	4745592	6002938	2950448	3683467	7474232	49045376	34126804	11718134	6165037	54942140	37390672	19083816	18303382	49316600	9313707	11943295	28923906	43141376	23554332	59672596	7998374	21124830
3216	adenosine	Nucleotide	Purine Metabolism, Adenine containing	555	LC/MS Pos Early	798	2169	268.104	58-61-7	60961	54923	C00212	HMDB00050	10771213	8825460	3923825	1894556	26464470	817747	2033596	11251249	706484	2008243	20923446	1282145	1123499	24970062	2577430	2463686	1636001	3096733	2135021	2646985	16690189	24910196	2746623	7675223	25781752	10223084	1562621	18939278	20898756	15188895	10109900	1727531	2616737	6152879	1832806	6042556
3212	adenosine 3',5'-cyclic monophosphate (cAMP)	Nucleotide	Purine Metabolism, Adenine containing	2831	LC/MS Neg	207	1952.2	328.045	60-92-4	6076	268	C00575	HMDB00058	125795	121641	99861	182919	75578	473041	280205	126877	323857	133081	71096	190849	311485	238786	264575	204654	177579	97320	165516	113223	98340	103873	238944	58599	71709	189365	234733	95283	230705	77968	96259	278364	199384	79061	193633	155980
3209	adenosine 5'-monophosphate (AMP)	Nucleotide	Purine Metabolism, Adenine containing	32342	LC/MS Pos Early	209	1013	348.07	149022-20-8	6083	10239183	C00020	HMDB00045	455877	134709		89749						365416	103000		353178	104958					270317			220555		25724		58824	12512466	154285	134244		83273	476799	138960		123590
1158	adrenate (22:4n6)	Lipid	Polyunsaturated Fatty Acid (n3 and n6)	32980	LC/MS Neg	100001193	5678	331.264	2091-25-0	5497181	4445971	C16527	HMDB02226		34111012			17786856	74475912	12550210	15951408	128534120	38043768	25907782	10342713	50463200	98703288	45091112	278173312	13667425	19794008	64482440	15445512	23673724	96327728		92165376	26624234	13627475	34750956	11366415		91092064	23895968	18505892	4239422	20020672	25710654	55940432
380	agmatine	Amino Acid	Polyamine Metabolism	15496	LC/MS Pos Early	100000103	3057	131.129	2482-00-0	199	194	C00179	HMDB01432	34746132	745565	6242218	3748395	4196960	2034500	3241841	4682661	2013985	11101270	5170153	1083730	725947	3149792			464222	17107042		11257096	103362	9172497	1975640	1225062	32973068	15613995		26017498	6809928	4066886	7186970	2220889	15711372	7862701		7740785
28	alanine	Amino Acid	Alanine and Aspartate Metabolism	1126	LC/MS Pos Early	811	1700	90.055	56-41-7	5950	5735	C00041	HMDB00161	961181312	394541280	490710848	1072083904	594406208	1523771520	769049920	880484736	1359074048	910737216	452064288	920011200	828014336	718759680	551148992	783139456	664953728	1178264576	1333201920	837003264	837267904	466184352	1207978880	805222464	728005696	609431488	1480128384	704338176	507310144	596898688	596708224	453096192	368832608	730051264	985016896	536473984
452	alanylleucine	Peptide	Dipeptide	37093	LC/MS Pos Early	100001890	3055	203.139	1638-60-4	259583	227831		HMDB28691	6250266	1958104	15931326	809055	2598006	21489378	906588	3495339	1207730	448114	1524967	1091638	4878703	1997316	271442	1471968	771648	7796885	9328135	8263103	2534739	5192462	12257679	351913	3575657	30388636		15880804	7892240	3943357	15271792	5245878	6441933	16130734	2241231	8312970
3205	allantoic acid	Nucleotide	Purine Metabolism, (Hypo)Xanthine/Inosine containing	33434	LC/MS Polar	218	2960	175.047	99-16-1	203	198	C00499	HMDB01209	262341	115443	274828	86379	202338			346654		102828	257738			194331				244980	174549	345895	295767	241809	321527	37940	362877	372009		150205	449657	410065	240490	152990	294606	204063	93178	208313
3204	allantoin	Nucleotide	Purine Metabolism, (Hypo)Xanthine/Inosine containing	1107	LC/MS Polar	1002	1672	157.037	97-59-6	204	199	C02350	HMDB00462	25681712	19445814	24469548	12988168	19529246	13164717	8756841	20486392	7900698	17530964	25261508	9974982	7655855	22028378	11150008	6077936	7453240	24559052	21953258	22762276	24012376	24237496	31279928	11020116	23431206	26556014	2807030	29848640	29623420	29203426	22623376	34203256	32263124	23264584	27446442	21093028
3394	alpha-CEHC glucuronide*	Cofactors and Vitamins	Tocopherol Metabolism	39346	LC/MS Neg	100003101	2616	453.177	477200-36-5					54583	1155108	222956	318884		727839	587041	88790	448509	66445	128324	640781	2276204	167529	1776031	466989	1254711	41924	91311	163128	303448	153341	101244	141708	46565	74513		127581	507756	237866	277021	192873	711536	155031	961290	174878
3395	alpha-CEHC sulfate	Cofactors and Vitamins	Tocopherol Metabolism	47666	LC/MS Neg	100005972	3090	357.101						169332	732123		634035		500646	1380307	367654	676304		377085	1453611	1465647	686690	684601	248792	852661	313259	295832	656306	538151	561770			106254	234918		533713	951657	999893	556210	812830	584158	549611	1661255	761945
247	alpha-hydroxyisocaproate	Amino Acid	Leucine, Isoleucine and Valine Metabolism	22132	LC/MS Neg	100000706	1840	131.071	10303-64-7	83697	75520	C03264	HMDB00746	323596	277770	268532	279626	3472537	205274	304377	1838280		54528568	10705440		382003	2504617		484645		287483	390547	653978		242110	965850	16754434	13674935	210281		451960	254529	179695	429917	800094	279763	1010694		562363
279	alpha-hydroxyisovalerate	Amino Acid	Leucine, Isoleucine and Valine Metabolism	46537	LC/MS Polar	100001300	1052	117.056	600-37-3	99823	90190		HMDB00407	1109177		863609	361928	2116663		566782	1358365		24839440	5286013		354224	3498932		648500	169606	661577		665629		507930		3577413	3639760	263137			151068	479410	432406	804704	363470	820827		362433
1059	alpha-ketoglutarate	Energy	TCA Cycle	528	LC/MS Polar	93	2700	145.014	305-72-6;328-50-7;22202-68-2	51	50	C00026	HMDB00208	8074219	3197554	4532450	27278840	7686849	52389508	6377810	10337475	32088190	7016304	7413513	16212423	32226500	8723557	10848526	6407388	6289020	17848780	29837656	9483479	7610426	4792283	7729691	15927000	18001068	5000953	6645654	6246317	4312584	4073385	5227459	4454739	3947777	11527054	7887929	4307133
2577	alpha-muricholate	Lipid	Primary Bile Acid Metabolism	34092	LC/MS Neg	100001280	4765	407.28	2393-58-0	3083761	2340918	C17647	HMDB00506	996056	81158	103218		27927940	5804883	8003115	108465	1601438	1329358	14748143	7159927		6366085	86524					374920				56701360	24593100		38195	289245	250146		90106	397820	378495	240047	400953	125523
3384	alpha-tocopherol	Cofactors and Vitamins	Tocopherol Metabolism	1561	LC/MS Pos Late	1105	2522	430.378	59-02-9;10191-41-0	14985	14265	C02477	HMDB01893	23448080	16866720	26206612	9371058	10032631	13739532	16478805	9133431	8729426	2858798	6987269	12718431	9277640	16429679	5968403	237093	7843539	16828950	25479754	20031532	11687443	63825296	13920668	10587401	7626934	18484600	4944284	27113564	25025892	23785454	17640428	11930364	29888928	18506660	12132595	19832040
3385	alpha-tocopherol acetate	Cofactors and Vitamins	Tocopherol Metabolism	38288	LC/MS Pos Late	100002328	2702	490.425	7695-31-2	2117	2033	C13202	HMDB34227	14586463	2580850	12762334	836385	4227361	2988285	1123313	2244803	2701113	2798540	2627811	1395136		2261176	718880	964866	1284222	5234941	4628453	9064881	6140659	10631582	6358670	2834972	5778488	15138058		14158130	6928002	4746674	8100372	9329771	5544920	10180911	3014155	9730558
3390	alpha-tocotrienol	Cofactors and Vitamins	Tocopherol Metabolism	37502	LC/MS Pos Late	100001979	1986	424.334	58864-81-6	5282347	4445512	C14153	HMDB06327	2278277	1410003	1997596	1744600	1010755	1814083	4472274	756106	1555602	289800	509472	1997015		1857185	1124375		1652485	975504	4981001	818640	642379	2348842	1205890	848085	673428	1336719		1790447	2053502	1181372	1414695	866206	1181407	790908	1332115	1848550
441	anserine	Peptide	Dipeptide Derivative	15747	LC/MS Pos Early	100000044	2924	241.13	10030-52-1	112072	100482	C01262	HMDB00194	11620040	3574340	9252737	6737668	5246988	4928431	10945778	5503006	6854167	3172473	4925627	2997462	5759845	7770605	2552187	14817009	7394920	10599541	8896727	10577243	5481165	6637159	4546627	3821253	3160102	11963347	5731920	3912930	7749671	4376591	7245759	7135134	6719827	10508958	4872481	14209706
212	anthranilate	Amino Acid	Tryptophan Metabolism	4970	LC/MS Neg	1258	1520.8	136.04	118-92-3	227	222	C00108	HMDB01123	290547	546855	433361	1344023	444682	1514916	1256690	907332	482272	501452	444895		294461	164925	2298588	270251		375617	556030	472856	570974	365520	999568	961593	952891		132353	837654	526922	517601	467534	348179	122968	429871	494237	131581
3633	apigenin	Xenobiotics	Food Component/Plant	21189	LC/MS Neg	100000935	3845.4	269.046	520-36-5	5280443	4444100	C01477	HMDB02124	602508	253222	109178	401914	3066284	2121644	292926	1482398	1093819	426470	1756681	1029465	239759	401819	503054	551248	119058624	1045639	325973	553497	701753	275255	482006	4887911	1266420	114273			694948			131844	949297		833552
3635	apigenin 7-O(6-malonyl-beta-D-glucoside)	Xenobiotics	Food Component/Plant	57679	LC/MS Neg	100002893	3342	269.046	51011-05-3	5281602	4444921	C10020		354100576	277506176	343321312	296560256	204085376	192992464	181601600	316615712	165471904	199768624	298705280	292452512	257594608	239547136	167752208	82792280	267070208	390279040	397462592	402966304	322201984	327602496	367352576	119051720	177175088	305541984	378153	321067168	415217536	404454432	319910912	281768032	339568960	327769216	310925344	299593888
3634	apigenin 7-O-glucoside	Xenobiotics	Food Component/Plant	37127	LC/MS Neg	100001903	3720	431.098	578-74-5	5280704	4444290	C04608	HMDB37340		12552		213713	84126	55753	39197		45489		12907	115592		217343	59735		979500				236184		245626			83234					252366		355092	207776		120398
907	arabinose	Carbohydrate	Pentose Metabolism	575	LC/MS Polar	828	1804.5	195.051	28697-53-2	66308	59687	C00216	HMDB00646	4071124	6286877	5422866	5512545	2955086	5954936	8975096	7976538	3719170	6804969	5555704	8783220	2075546	4501501	9102746	2293865	3760791	4085251	3855474	5028531	5745157	5969516	4375140	1134172	6687527	3909366		7895715	4971339	7184754	4623313	5778130	8961209	5569473	3419239	4310824
922	arabitol/xylitol	Carbohydrate	Pentose Metabolism	48885	LC/MS Polar	100006430	1932.4	151.061		6912		C01904		19112632	7537199	14540140	12022058	8841944	6189114	4162705	9103382	4514871	9170651	9003542	3607373	3240854	8444122	3202749	4153938	3107677	10002084	7904436	14468156	13277672	17787772	14028172	6530713	18341254	14066317	5395261	20470114	20133440	15269873	14051784	14129094	24147488	15835908	10986981	15487497
924	arabonate/xylonate	Carbohydrate	Pentose Metabolism	48255	LC/MS Polar	100006115	2664.6	165.04						119384328	117305320	114012256	104963200	60601708	34770688	37063596	79369824	27559766	53375840	123379784	93216592	44643608	131106040	32848472	18063768	82605720	91082880	96431760	108792032	145161968	102341872	91046920	18836086	109199632	113576624	15551571	108048136	213441280	146007280	124221584	93333992	165081360	120729768	118531168	129412552
1126	arachidate (20:0)	Lipid	Long Chain Fatty Acid	1118	LC/MS Neg	893	6295	311.296	506-30-9	10467	10035	C06425	HMDB02212	43568968	35458312	31279064	68383312	91162560	149639232	79290744	44419476	126156496	16909808	29777616	72274736	37740176	47741968	74948432	52898484	74618560	42670280	95268496	58213456	59065896	33992384	49891744	61787368	28876806	79923736	126758448	34930428	30100250	21919534	37233124	36890452	23435176	33847936	63569436	32628294
1157	arachidonate (20:4n6)	Lipid	Polyunsaturated Fatty Acid (n3 and n6)	1110	LC/MS Neg	229	5535	303.233	506-32-1	444899	392692	C00219	HMDB01043	40436568	12757878	11332422	87290440	29996436	570432896	112628920	51825788	877915200	35851768	7884530	160131264	845890368	44964028	161101328	547833152	46261400	35632348	53596232	34102268	53748468	14529500	38430552	86515048	23806896	15284524	774605120	24331332	9112853	14398786	10432073	7950089	6345992	12470238	120882112	11149932
372	argininate*	Amino Acid	Urea cycle; Arginine and Proline Metabolism	57461	LC/MS Pos Early	100002769	2150	176.103	157-07-3	160437	140984		HMDB03148	7910464	3810057	6128902	13482270	4023575	7080629	8487999	18832792	49038212	9098446	16182301	17134118	4552820	9720951	7760255	37207176	6205737	8446324	7622603	6828949	5818075	7574987	6906423	3760921	70451336	8832411	2260727	48649108	8068756	16734528	7781598	9206964	10299918	52441084	25343168	12704512
342	arginine	Amino Acid	Urea cycle; Arginine and Proline Metabolism	1638	LC/MS Pos Early	231	2825	175.119	1119-34-2	232	227	C00062	HMDB00517	2166558976	721028160	1573749376	1765266176	1273323392	2923475712	1314662144	1379830656	2626912768	1487137920	840491392	1629811200	1868814848	1128654336	1092948480	1815844992	1036119360	2224080896	2559671808	1837629952	1643803264	1111393536	2490163200	1082007040	1668472192	1838214144	2095215616	1546796032	1649072512	1298429440	1324212864	1007309824	959385024	1798330496	1616098432	1306715392
343	argininosuccinate	Amino Acid	Urea cycle; Arginine and Proline Metabolism	15497	LC/MS Pos Early	232	2745	291.13	156637-58-0	828	805	C03406	HMDB00052	1895540	1551344	1913262	1067532	563758	844121	718363	1119137	423324	284517	1664258	578620	1130131	1551900	810998	230500	944696	911333	1149077	1294835	1393792	1383811	836005	158991	821361	1997654	6771932	988000	2735187	1928614	1928729	1317527	2566764	1665388	1844497	1772672
3378	ascorbate (Vitamin C)	Cofactors and Vitamins	Ascorbate and Aldarate Metabolism	32354	LC/MS Pos Early	233	770	177.039	134-03-2		10189562	C00072	HMDB00044	189873	142334	161591	120579	111048	10984017		162187	7815668		191216	125812	379985	222904				167151	197520	179758	153873	224224	216006		151753	184697	616547	163423	241207	287709	142728	174149	265918	156720	229274	193288
38	asparagine	Amino Acid	Alanine and Aspartate Metabolism	512	LC/MS Pos Early	917	1225	133.061	70-47-3	6267	6031	C00152	HMDB00168	513264416	249533360	341873824	569573440	275884448	943322752	466093472	496819360	715238464	648006144	307053856	644844864	485327424	357834336	359137568	445703936	479943584	708479616	863229952	523327968	628945600	242933168	744419008	358221984	478766816	440013344	105069600	291082048	472865952	334116160	343458688	284719808	247160080	521387808	659145600	369727392
34	aspartate	Amino Acid	Alanine and Aspartate Metabolism	443	LC/MS Pos Early	234	1165	134.045	56-84-8	5960	5745	C00049	HMDB00191	261375344	162338976	186861360	419853696	131861056	1073222400	438930304	275186560	839538368	443370208	271505568	587706496	459324128	284588000	371372736	407430976	410845696	703702272	946882752	253221584	332160928	173870480	355212448	157248864	186479488	196418400	1587147904	171875792	234223488	189534144	181606096	108888200	184568000	334911872	542209792	162322688
1248	azelate (nonanedioate)	Lipid	Fatty Acid, Dicarboxylate	18362	LC/MS Neg	2029	1276	187.098	123-99-9	2266	2179	C08261	HMDB00784	6832737	4809437	4431458	3207619	3425041	2560923	2397193	8512357	3124020	3193048	4750890	2078755	994551	7808571	1647968	1373208	3186490	4365000	4297157	3734109	11794554	7599014	3354017	2396026	5914327	6065558	3807077	8265634	6047865	3744667	3874606	4896385	6748800	5460290	1509755	3691185
1133	behenate (22:0)*	Lipid	Long Chain Fatty Acid	12125	LC/MS Neg	314	6745	339.327	112-85-6	8215	7923	C08281	HMDB00944	23963388	17266940	19599100	32448360	54130036	83105304	34446008	20227416	54790608	8297160	14942133	37328472	15983645	26678910	32571020	22632430	31598722	21229252	51164864	30070486	35529044	22624636	26686816	30025996	14766131	47680008	26581364	21416660	15425331	10474654	22580786	19578688	14230913	21221284	34591228	20300390
2259	behenoyl sphingomyelin (d18:1/22:0)*	Lipid	Sphingolipid Metabolism	48492	LC/MS Pos Late	100006294	3083	787.669			24846873		HMDB12103						2349954			2486040				2839017		1295838									120196			85436224
3465	benzoate	Xenobiotics	Benzoate Metabolism	15778	LC/MS Neg	100000008	1750	121.029	65-85-0	243	238	C00180	HMDB01870	2047408	3739839	5203712	2875202	4125363	2584397	3539507	3149898	2426795	3320593	3496238	2499766	2389688	3326579	4616127	2935959	3872748	3356098	6487480	3278254	5227211	3230220	2908135	4313481	4979870	3837146	2075490	3006960	4216235	3477564	3634781	3983272	4353481	3837810	2147256	3662391
51	beta-citrylglutamate	Amino Acid	Glutamate Metabolism	54923	LC/MS Neg	100003271	530	320.062	73590-26-8	72715786	19992713	C20775		32905	401789	413463	328977	47299	91265	401761	367997	91775		385462	285356	1959009	410926	447439	37675	263289	23899	192820	497250	938876	18267	128783		104216	163245	1289606	149035	392917	477720	973724	248642	895839	517341	1399855	133865
3700	beta-cryptoxanthin	Xenobiotics	Food Component/Plant	57591	LC/MS Pos Late	100001977	2560	552.433	472-70-8	6384256	4904571		HMDB33844	1103185	1224681	1825139	904283	1506520	1228285	892365	1338604	658493	1576083	1330929	1216427	618074	1821207	398487		1083040	3410987	2037765	1551220	642034	2095067	2217954	1377728	867236	1211794		1736117	1307035	1354429	1214250	1114458	1804736	1353129	606723	1483514
3705	beta-guanidinopropanoate	Xenobiotics	Food Component/Plant	35101	LC/MS Pos Early	100001411	2145	132.077	353-09-3	67701	61020	C03065	HMDB13222	1352347	367324	504716	1095969	496813	1064643	1737367	1302338	628255	994525	550148	773718	1087824	1576677	1659362	734643		1020454	621436	603717	654043	1877624	402118	373863	1423233	1420826	7804352	1699986	1019226	801075	479298	865451	619090	442425	1872342	1228488
259	beta-hydroxyisovalerate	Amino Acid	Leucine, Isoleucine and Valine Metabolism	12129	LC/MS Polar	1442	1149.8	117.056	625-08-1	69362	62571		HMDB00754	661340		367210	265197	346079		199650	263829			570641		320735	385083	212483	324138	241852	299221		298830		649398		338274	429995	417140			248442	272083	198559	407958	240063	279481		265764
2407	beta-sitosterol	Lipid	Sterol	27414	LC/MS Pos Late	100001033	3054	397.383	83-46-5	222284	192962	C01753	HMDB00852	34343868	32685030	35302016	24387696	22423534	20552396	23014668	36117140	21400318	31740028	36727084	41342232	51513000	39580864	32297914	10093736	33188424	36262884	31599132	31849140	36483484	42221672	33784744	22555696	26066586	30471336	16217981	38939652	40824864	34512184	35432204	31628748	40180016	31902520	26674488	34045728
6	betaine	Amino Acid	Glycine, Serine and Threonine Metabolism	3141	LC/MS Pos Early	799	1064	118.086	107-43-7	247	24219951173	C00719	HMDB00043	941910080	130256696	364464096	441412704	287864992	273400832	284272608	371260544	220929472	331226816	108556800	250769536	331704544	189656592	327743712	327065984	214699600	518572448	442163200	594560320	232649696	561119296	481936256	218527328	450692160	664117760	1107424128	619608256	423677664	329614688	425142048	561732160	579105856	456593600	359506304	436945568
7	betaine aldehyde	Amino Acid	Glycine, Serine and Threonine Metabolism	15499	LC/MS Pos Early	1219	1915	120.102	7758-31-8	249	244	C00576	HMDB01252	741929		916201								83752							284372	58886	940682	1033128	482596	554417			773852	155023120	1292370	137427	723488	602425	380998	139421	1100939	367400	415852
3424	biliverdin	Cofactors and Vitamins	Hemoglobin and Porphyrin Metabolism	2137	LC/MS Pos Late	250	1016	583.255	55482-27-4;55482-27-4	5353439	10628548	C00500	HMDB01008	813825	2783637	763698	41917144	765826	56669124	42567956	2329126	112474592	5199655	394465	41877760	150624912	5616033	63861540	37668780	18235438	4677636	30242506	11048619	2037559	1535302	24347956	891167	1938991	733386	389881	1839277	8914724	7782449	1394126	1998591	3714052	1872425	38538408	592807
3405	biopterin	Cofactors and Vitamins	Tetrahydrobiopterin Metabolism	12358	LC/MS Pos Early	1548	1751	238.093	22150-76-1	445040	392795	C06313	HMDB00468	123797	598808	374216	224906	186221	434225	449510	160698	229071	242604	362655	645646	1481328	339242	1707601	530006	765039			225187	868746	286408		213398	222490	175744	1071336	474312	628523	318972	510150	490970		294964	1177635	484689
201	C-glycosyltryptophan	Amino Acid	Tryptophan Metabolism	48782	LC/MS Pos Early	100006379	2700	367.15	180509-18-6	10981970	9157171				134438		168582		200111	272130	58522	259180		107555	309343	682150	190163	604967	206981	202800				92081			63873	76776		335063	54786	49214	65954			195430		233138
104	cadaverine	Amino Acid	Lysine Metabolism	15308	LC/MS Pos Early	100000110	3036	103.123	462-94-2;1476-39-7	273	13866593	C01672	HMDB02322	61190496	177786	4598765		2715735	192706	616728	277319	764120	35056136	13790459		664134	882122			420305	2698895	2551903	6336243		882682	2849617	65492	125455784	9198131	365759	78352992		948557	1498974	4792059	3079830	4977288		1032969
3554	caffeic acid sulfate	Xenobiotics	Xanthine Metabolism	53254	LC/MS Neg	100009337	870	258.992			30777608		HMDB41708	720582	1496536	1258035	1283959	883042	525063	319312	992944	453874	496028	2382639	1388364	597726	1273292	358804	375364	784914	1501720	1482838	1016672	1615066	1398606	1426566	775342	1928665	919228		701878	1664941	1730308	1136723	1030386	2500910	1021352	1224392	1458136
2409	campesterol	Lipid	Sterol	33997	LC/MS Pos Late	100001269	2873	383.367	474-62-4	173183	151215	C01789	HMDB02869	11108049	9671609	11272464	7866046	6603901	11333657	8309767	9161641	9046967	9774180	12912132	14663414	31361060	12293063	20010588	4642943	11074411	11925355	11212763	10535963	8818600	14058462	10229846	8193696	6658979	9401472	15654688	11690989	10867212	10321083	9487639	9654819	11428684	10896116	10779344	9250952
1097	caprate (10:0)	Lipid	Medium Chain Fatty Acid	1642	LC/MS Neg	888	5090.7	171.139	112-37-8	2969	2863	C01571	HMDB00511	8393838	8524365	7352928	13312826	6977407	19086878	10590659	10280689	21513648	5935350	5879997	11297477	14631797	9657599	11534946	18893392	11043108	8511757	7924518	7885606	8264871	6755238	8406240	8120862	7522964	6472484	7047569	9484539	6418987	7721680	7801679	6610280	5876559	6627656	8872403	6367720
1093	caproate (6:0)	Lipid	Medium Chain Fatty Acid	32489	LC/MS Neg	926	2713.7	115.076	142-62-1	8892	8552	C01585	HMDB00535	2718261	3084885	2239955	3316278	2857520	2918282	4545101	3374176	1821233	2106669	2239337	1490817	1207914	1455711	2141611	1142275	1539992	1936656	3005613	2192064	4153864	2162647	2964855	2737971	3392161	2270853	2214124	3407106	3044405	1971970	2600169	2645210	1440919	2679154	1989677	2072523
1095	caprylate (8:0)	Lipid	Medium Chain Fatty Acid	32492	LC/MS Neg	932	4362	143.108	124-07-2	379	370	C06423	HMDB00482	3869447	4625530	4047484	8052614	7079097	7049986	11982773	6809566	4394988	4071667	3258119	3285911	2483043	2660055	5473129	3441470	3297486	2707930	3883557	3748166	4703459	3754611	5068647	8375478	7904777	2046187	1418625	6318795	6724097	4168502	5546944	3257687	1977315	4209053	3383329	3230046
53	carboxyethyl-GABA	Amino Acid	Glutamate Metabolism	40007	LC/MS Pos Early	100003260	2085	176.092	4386-03-02	2572	2474		HMDB02201	25277308	14572973	21547326	23386808	15233110	11901871	12459751	28348680	10068683	18764858	28668468	16019589	16020842	22962200	7069061	5379518	20490032	29929710	28983948	29365096	25132322	15297307	31423860	7337520	24300036	29920100	2425286	15915079	28910204	31515890	27757846	21783928	20985904	30180840	39076788	29321316
1376	carnitine	Lipid	Carnitine Metabolism	15500	LC/MS Pos Early	100000007	1978	162.112	461-05-2	10917	10455	C00318	HMDB00062	2848522	19182894	2227717	14910511	4957527	35557752	12376081	9568961	42438024	11745531	7563789	27857656	58745196	17005616	10948792	11018839	10960081	2741076	6052214	5025833	6649621	4282107	10881036	4004786	10479318	2148987	47980596	6670759	19111458	13267678	2954953	12039909	6218902	2298805	6197417	6553105
73	carnosine	Amino Acid	Histidine Metabolism	1768	LC/MS Pos Early	249	2942	227.114	305-84-0	439224	388363	C00386	HMDB00033		1932038					6783156				2849363			5455230	1656090	5240867	2661246				2277103			2209212			6947830									4863083
3982	carotene diol (1)	Xenobiotics	Food Component/Plant	57635	LC/MS Pos Late	100015966	1720	568.428						45880952	30241496	53190120	33945944	46714852	34751676	41237640	41006612	25955372	46905912	39531192	30396636	15625451	51055400	17576308	12989117	29551774	61590424	62235160	36214356	26129614	46460280	53716784	42774216	39149012	42680672	5028590	52608292	40427484	39852908	35300476	43611412	42371912	40414888	25296894	54937116
3983	carotene diol (2)	Xenobiotics	Food Component/Plant	57636	LC/MS Pos Late	100015967	1904	568.428						7252439	6572410	7786310	5878837	7216423	6458101	4559802	7278645	5132113	8191667	6824975	6687747	4086811	9118663	4198696	3911522	6285686	10362417	8746033	7974868	4779106	9660635	8686819	7015548	4024318	6204325	637395	7958361	8285520	5940502	7711593	7605924	6553442	8753842	4184400	7136006
3984	carotene diol (3)	Xenobiotics	Food Component/Plant	57637	LC/MS Pos Late	100015968	1948	568.428						7059563	6281616	8957855	9801304	8765612	15179743	8839239	9277901	9816321	8066595	6343075	11632190	5362409	9941610	6568860	3733113	8958312	14029339	13890894	9016352	5620052	7557258	8714069	9722438	6557600	6265558	358514	8628804	7836096	8699543	7004343	8491016	7701837	10830159	5362384	7605399
3483	catechol sulfate	Xenobiotics	Benzoate Metabolism	35320	LC/MS Neg	100001605	1906	188.986	4918-96-1	3083879	2341024		HMDB59724	761254	714445	770523	1823098	1879775	2350980	391569	1250299	1575142	1889893	1172029	1593094	1637887	3076608	2209931	2598119	1371726	818481	2669355	3230221	1732999	1583209	3600416	552286	3691957	1702445	89195	3332834	1993494	209078	2033953	2813287	1832170	750014	8252050	892298
2344	ceramide (d18:1/14:0, d16:1/16:0)*	Lipid	Ceramides	57432	LC/MS Pos Late	100015735	2477	510.488																		139211		143799												5707570
2347	ceramide (d18:2/24:1, d18:1/24:2)*	Lipid	Ceramides	57443	LC/MS Pos Late	100015744	3858	646.613																					310102											9341690
2573	chenodeoxycholate	Lipid	Primary Bile Acid Metabolism	1563	LC/MS Neg	1123	5264	391.285	474-24-9;474-25-9	10133		C02528	HMDB00518	352858688	28119744	39987288	15274789	1320362624	1651059840	1094208640	137691040	327812256	694374400	2434293760	1219995008	28388028	1240750336	16680862	278536704	20961330	136565120	34297376	255602736	7002287	8933175	43742200	1297632640	1113748864	11074436	1305880	118476688	12058252	16315739	40422496	110523264	66369980	251834416	102496792	64538376
1564	chiro-inositol	Lipid	Inositol Metabolism	37112	LC/MS Polar	100001859	3191.2	225.062	643-12-9		10254647	C19891	HMDB34220	6712222	3874390	10141195	6269430	9804344	12334490	2040235	4842380	8168928	20493108	7390609	15738361	7989108	3221757	1454803	1888204	6708968	24361110	19051832	8534661	2960490	8751005	26112320	5871558	17266458	5581289	32618800	18884980	2764930	14200443	10540997	5343493	15903790	16165488	6704812	10579486
2570	cholate	Lipid	Primary Bile Acid Metabolism	22842	LC/MS Neg	136	5165	407.28	81-25-4	221493		C00695	HMDB00619	121280160	40906272	15016177	4405520	318401216	50867420	78506760	76387296	30990650	425019840	253721040	166722512	19550980	329809920	6571207	33455690	6701200	14655866	17164612	55524360	2135813	9694708	53216640	885819264	449506560	2019008	496590	253328048	5137088	8689553	25902800	15620764	34841648	145625408	65544900	19215180
2384	cholesterol	Lipid	Sterol	63	LC/MS Pos Late	266	2707	369.352	57-88-5	11025495	4937803	C00187	HMDB00067	16180239	10416924	8723583	23835092	14236729	70007656	26262572	9694052	66632656	19874596	13175364	41043200	206571200	18806360	193203328	33191898	40798544	22027910	15415238	13768034	12908806	11725443	12169085	24207346	16394657	8350376	606644288	12026328	12330062	11755300	13389256	11189757	11772917	9855426	26076308	13077883
1591	choline	Lipid	Phospholipid Metabolism	15506	LC/MS Pos Early	1256	1961	104.107	67-48-1	305	149278	C00114	HMDB00097	755081984	107160640	762599936	611971840	209287280	681989888	622295616	310762048	539017472	186522464	137418336	761506304	535205248	185769152	435590464	584723648	485373440	1345199104	931720320	714843008	278664096	425629920	1356975104	256759408	281540320	1147197568	603278784	609363584	266048576	814998272	646174720	148948352	784305984	979294720	616025792	240648432
1592	choline phosphate	Lipid	Phospholipid Metabolism	34396	LC/MS Pos Early	267	700	184.073	72556-74-2	1014	119298	C00588	HMDB01565	253806128	46511112	49976324	337868320	31958234	27141420	207220544	186152880	15831780	143590464	37622740	235898288	262915984	227314608	46061400	308824960	93939496	207321072	179299760	140947792	104158816	100287624	173090656	45055992	17031544	54528488	601909056	214640352	51075952	82516768	87079464	66350188	100406080	73330832	426413504	57306568
1053	citrate	Energy	TCA Cycle	1564	LC/MS Neg	1124	582	191.02	77-92-9	311	305	C00158	HMDB00094	191685552	41678888	262893072	100419056	294996416	82863160	43070896	475066304	77979480	24807960	144509568	28454400	73230248	101820088	67284048	40529624	64048836	336119872	839149568	324095200	92563704	163484656	303190880	62397384	160826880	281316800	14814480	149043584	321506144	216268624	317652832	107121800	142067248	297494784	50352616	321397120
350	citrulline	Amino Acid	Urea cycle; Arginine and Proline Metabolism	2132	LC/MS Pos Early	391	1520	176.103	372-75-8	9750	810	C00327	HMDB00904	2984776	9540399	2181167	5625674	2179815	14447372	1520156	2269880	13477425	161312768	2166517	6743883	4910609	4990812	5570815	16280019	3575980	2128308	2473081	8084054	2491198	1298955	1213857	1780272	3215608	1779980	9719526	3652587	1641053	2832354	4804352	12385634	3447775	7442921	4734188	6903475
2468	cortisol	Lipid	Steroid	1712	LC/MS Neg	356	4713.2	361.202	50-23-7	5754		C00735	HMDB00063	82445	112178	23899																		192358	79808				44865			78361				70235	17001		30660
374	creatine	Amino Acid	Creatine Metabolism	27718	LC/MS Pos Early	1221	1947	132.077	57-00-1	586	566	C00300	HMDB00064	726072960	675727296	486259968	1102771584	511785184	1552519808	1045070464	858852096	1554720512	775795200	682858752	944084864	1361616768	1076306560	1158860544	820507200	860592576	447574368	609289280	448731168	541603328	604826176	340345600	539560320	657224960	439626112	3084127232	756305600	712646912	408255616	513112384	697032768	767458048	476648192	586465408	550180928
375	creatinine	Amino Acid	Creatine Metabolism	513	LC/MS Pos Early	275	2055	114.066	60-27-5	588	568	C00791	HMDB00562	15126924	20841912	20850870	50501024	12350850	37769932	33814320	20333528	42437620	46070992	15477442	27770396	32926534	22465860	39162700	35635240	24596148	11086106	13738729	20513440	31823664	15559402	42326912	15061708	30644236	39877900	46788224	24775048	44403912	19890928	22034012	72233296	35759316	21604940	50315332	12566916
321	cystathionine	Amino Acid	Methionine, Cysteine, SAM and Taurine Metabolism	15705	LC/MS Pos Early	310	2270	223.075	535-34-2	439258	811	C02291	HMDB00099	1335171	373930	748221	835785	668566	2634483	450882	747015	792712	780825	945323	468066	889056	587100	349622	1126121	368734	1700599	1883584	915400	873092	1112299	931757	397923	1096634	887233	1866009	1441248	819229	574569	904758	662399	946507	1026341	564023	715375
323	cysteine	Amino Acid	Methionine, Cysteine, SAM and Taurine Metabolism	1868	LC/MS Pos Early	800	1488	122.027	52-90-4;56-89-3	5862	5653	C00097	HMDB00574	4761437	6583343	4378354	8454525	3727203	130629424	5136402	9334182	94447032	7712607	10780030	13558401	10748130	8415673	5165976	3438780	6194664	6348149	10696177	4927090	6455226	6587285	4699247	4744215	6018749	3846923	43725592	6044509	6587927	4750744	4775892	4855915	7578035	4901037	8610750	4470240
328	cysteine s-sulfate	Amino Acid	Methionine, Cysteine, SAM and Taurine Metabolism	22176	LC/MS Polar	100000808	2273	199.969	1637-71-4	115015	102939	C05824	HMDB00731	165489968	87290192	111883240	245277392	31567784	386935712	163206176	197681104	344888544	63448072	61213948	296378624	130622352	137634752	81317280	83106072	187689616	464517856	468585216	212169872	120986232	130798160	223138304	25180004	127554128	78528104		221880240	133903352	95151648	98997520	72442912	125696912	154966960	86655952	93274552
333	cysteine sulfinic acid	Amino Acid	Methionine, Cysteine, SAM and Taurine Metabolism	37443	LC/MS Pos Early	100002113	597	154.017	207121-48-0	109	107	C00606	HMDB00996	1113892	699287	1016554	715127	919856	1383848	1498146	2270020	1321873	2452594	1645841	860849	465072	1453493	535706	644922	1292491	4736476	4241477	1212636	2362904	877924	3138513	1190462	1546397	1469853	2246778	819110	1476589	792742	1015511	679251	568625	2470142	1774145	1035731
407	cysteinylglycine	Amino Acid	Glutathione Metabolism	35637	LC/MS Pos Early	278	2132	179.048	19246-18-5	439498	58762	C01419	HMDB00078	1402850	1489090	1955371	863634	563303	2264372	519593	1255436	1606253	851545	1318919	1620072	1028025	1236386	551288	303041	659359	1306974	1124242	1891767	1514220	1512820	1172168	301983	886306	1173175		1582917	1293727	1959685	1066694	1310895	1632268	1512487	1056888	1091760
329	cystine	Amino Acid	Methionine, Cysteine, SAM and Taurine Metabolism	56	LC/MS Pos Early	279	2000	241.031	56-89-3	67678	575	C00491	HMDB00192	4452142	3662565	1590151	38733	4699666	41317384	4427339	1561101	13226971	14688408	4119845	53764	20668182	526490	10590882	13207254	108000	2360863	3158343	4146503	6134573	1198030	6714702	8785529	476450	2224224	97658152	1525928	7772291	4242274	1881044	2256511	186592	2006500	13996719	3428680
3310	cytidine	Nucleotide	Pyrimidine Metabolism, Cytidine containing	514	LC/MS Pos Early	827	2124	244.093	65-46-3	6175	5940	C00475	HMDB00089	7852088	1223624	2714243	22544684	4137118	30211176	6444248	3729094	23187798	7541892	3957510	14612078	30107148	3480906	5453161	30563082	7079623	16775643	23012556	17855904	8013362	1286699	31524726	14296129	21157492	5150241	30080950	7436669	6074470	9898386	2158970	1264786	1252737	7901000	23846404	1294815
3307	cytidine 5'-monophosphate (5'-CMP)	Nucleotide	Pyrimidine Metabolism, Cytidine containing	2372	LC/MS Pos Early	282	835	324.059	63-37-6	6131	5414497	C00055	HMDB00095	606983		27703	493544	150183	278577		49409	173847	370866	120076	231976	1603222	95182		111086		299424	1062082	95786		33779	190664	140767	107694		3196662		247971			141103	37900	78801	834588	68977
3311	cytosine	Nucleotide	Pyrimidine Metabolism, Cytidine containing	573	LC/MS Pos Early	881	2060	112.051	71-30-7	597	577	C00380	HMDB00630	5177157	2382781	2696052	1174901	3267793	2837501	1953072	3663455	1483764	29290464	1259616	3589919	2656919	4401170	3891770	4104907	2057811	2714277	4137701	19581212	1430903	2377864	3536068	8673727	3686727	2082988	699247	12902451	1378510	2848728	4352770	2749882	5061078	6355691	1777607	3184268
3743	daidzein	Xenobiotics	Food Component/Plant	32453	LC/MS Neg	100001219	3566	253.051	486-66-8	5281708	4445025	C10208	HMDB03312	21323788	23615004	16231684	58130168	250001920	142347616	27537912	165815920	104605792	69651224	104576840	120595904	93028776	220018768	24402878	46201980	43557200	69103896	103409520	42501952	54606228	25934700	107976296	257330320	288402368	18484748	2725539	25705040	27093774	26448936	33452784	34745812	17869876	34732504	64981712	27075456
3924	daidzein sulfate (2)	Xenobiotics	Food Component/Plant	48728	LC/MS Neg	100006363	3330	333.008						535623168	427565568	464386368	583835840	654540992	458073920	672557184	691198144	522729152	848577472	791327168	629033728	510648256	1002538816	538696512	534650144	673724736	456392256	661342016	568414016	463180960	453352608	626789440	561222848	923033024	378296928	970813	665670272	329389152	592324928	597321152	795136640	568183296	623977920	543991232	513589440
3744	daidzin	Xenobiotics	Food Component/Plant	32435	LC/MS Neg	100001218	3217	415.103	552-66-9	107971	10164919	C10216	HMDB33991	52982292	50204704	59642156	31515776	22985382	16812660	15959392	42181752	10206233	15488080	19800304	19829962	3887743	32350716	8065119	7214664	20852826	53098640	41195840	35364380	36584008	80721944	42523652	12477456	33112816	52513356		46488356	72456016	45051092	42338272	41762404	101962544	39534024	14856035	61777800
3379	dehydroascorbate	Cofactors and Vitamins	Ascorbate and Aldarate Metabolism	1659	LC/MS Polar	301	1130	173.009	490-83-5	835	812	C05422	HMDB01264				47677						254096			1188258		242163	176497	289728	436135	516085	439233			664917				6814051								1702430
3388	delta-tocopherol	Cofactors and Vitamins	Tocopherol Metabolism	33418	LC/MS Pos Late	100001216	2259	402.349	119-13-1	92094	83144	C14151	HMDB02902	3573884	583488	4476438	1006995	2735040	2019840	1940717	1106395	2101498	2067748	1431320	1279483	253936	1534402	737796	886431	1014525	4429643	6482420	2249900	1369566	4552595	4535293	1876311	5549800	4462847		4532646	1282222	2549602	3309899	2336513	1504772	3453532	1416044	2716603
1375	deoxycarnitine	Lipid	Carnitine Metabolism	36747	LC/MS Pos Early	100001662	2052	146.118	6249-56-5	134	705	C01181	HMDB01161	2272693	749166	1691756	5447142	1276927	20637324	3452379	3236967	13581467	2768494	1400510	8745882	8785554	2707624	1339258	1679641	2871728	3670657	5761978	1988306	1190274	1640831	5355073	1636591	1602802	991303	36507548	2981006	2288861	2834399	1181591	1592782	2595800	1873719	3274777	1793320
3745	deoxymugineic acid	Xenobiotics	Food Component/Plant	57394	LC/MS Pos Early	100001816	1036	305.134	74235-24-8		32816053			1561456	1342617	1556461	866934	789644	351589	280799	1326818	410210	789466	1310814	782396	588063	1242874	219492		695331	1256280	860169	1104192	1287644	1665938	1410852	197382	1396887	1370676		1702844	2085816	1754578	1263736	1310168	1793139	1307549	1359337	1853238
1025	diacetylchitobiose	Carbohydrate	Aminosugar Metabolism	35158	LC/MS Pos Early	100001492	790	425.177	35061-50-8	439544	21403149	C01674	HMDB03556	191057		117194	298683	135798	333217			449464							244314	550089	296423		281884	235808		351811	250432	222395	128218		251164				101982		112255	218203
2069	digalactosylglycerol*	Lipid	Glycolipid Metabolism	57346	LC/MS Neg	100003065	781	415.146			24695921			19483246	26302036	23490668	15214373	12677125	7227775	9982789	23259026	5269895	2259638	22360692	18803780	11433545	20354908	5063690	2887314	21762040	17008412	16029551	22474640	20805890	33104334	19137048	1197860	13112692	19631922		19388728	30500204	28454756	25000020	16056926	35791612	23821152	24429194	24892092
1161	dihomo-linoleate (20:2n6)	Lipid	Polyunsaturated Fatty Acid (n3 and n6)	17805	LC/MS Neg	1231	5730	307.264	2091-39-6	6439848	4944228	C16525	HMDB05060	11086586	3369655	6092963	12074322	18276690	61439260	22539888	8629150	77947232	3826574	4153740	15956987	44555664	7621030	25618376	39507092	9895927	8553752	35113652	10110266	16379267	11388345	24297276	17964712	16491400	11487670	179352000	10494699	6154571	4772365	6243802	5335421	2255624	5458004	26848516	5126969
1156	dihomo-linolenate (20:3n3 or n6)	Lipid	Polyunsaturated Fatty Acid (n3 and n6)	35718	LC/MS Neg	100001739	5596	305.249	17046-59-2	5280581	4471954	C03242	HMDB02925	5906929	1115644	1178589	12718952	9400568	183881680	14874633	6525452	259878496	3560591	1068949	23347586	132731248	5333926	38536192	77216240	8803405	8047340	17730358	6231256	6418782	3694135	7722392	15494702	6390621	2872238	129359960	3631757	676205	1376034	1723362	1361143	879849	2293384	12682161	1751134
1358	dihomo-linolenoylcarnitine (20:3n3 or 6)*	Lipid	Fatty Acid Metabolism(Acyl Carnitine)	57521	LC/MS Pos Late	100015840	1392	450.358										327795	1513836	506633		82170		564595	386929		341024		80473								331841	298371
1359	dihomo-linoleoylcarnitine (C20:2)*	Lipid	Fatty Acid Metabolism(Acyl Carnitine)	57520	LC/MS Pos Late	100015839	1436	452.373									72841		2648516			1376701			363029	1007119			70377			115554
3406	dihydrobiopterin	Cofactors and Vitamins	Tetrahydrobiopterin Metabolism	35129	LC/MS Neg	100001506	1552.3	194.068	6779-87-9	1879	1808	C00268	HMDB00038	64091	166736	54853	81493	66764	392269	174149	40402	226505	72319	74116	214119	1129325	144057	542928	181248	196582	31112	82007		134193	65973	49895	36034	113889	46162	497199	106091	134887	75149	52003		100654	46386	603712	88081
3269	dihydroorotate	Nucleotide	Pyrimidine Metabolism, Orotate containing	601	LC/MS Polar	923	1910	157.025	155-54-4	648	628	C00337	HMDB03349	150529		131442	236237	146748		171265	147631	89542	148690	111039	116226	147440	185766	155969	47485	167999	224153	176655	59523	171536	94853	637790		145760	448390		110158	450838	131546	97685	50153	213402	63029	224262	87791
4441	dimethyl sulfone	Xenobiotics	Chemical	43424	LC/MS Pos Early	100004284	832	95.0161	67-71-0	6213	5978	C11142	HMDB04983	1496619	497132	324428	1174376	805827	1091251	578334	2867396	1577000	336487	357146	1000038	1858036	1374294	3663607	1959946	192985	2628369	1688188	1274533	1163816	1066688	3014677	777820	1103183	638931	354792	4062113	1370865	1336427	206261	1398135	2601943	681890	953597	2269217
356	dimethylarginine (SDMA + ADMA)	Amino Acid	Urea cycle; Arginine and Proline Metabolism	36808	LC/MS Pos Early	100001810	2850	203.15	102783-24-4	123831	110375	C03626	HMDB01539	14377311	8078223	17105588	15652911	16735135	30452960	30887220	13075467	28199272	33953360	24813156	32360926	16865378	13236990	21465396	10389252	14682695	17690372	17467028	12371521	10934618	14031684	14013212	22829042	27775940	13600101	496509504	10522515	15991759	16339313	11602214	14169119	21044370	19371682	24279420	11596327
5	dimethylglycine	Amino Acid	Glycine, Serine and Threonine Metabolism	5086	LC/MS Pos Early	806	1104	104.071	1118-68-9	673	653	C01026	HMDB00092	27094186	6726668	11567061	13524470	11336293	12964133	17503258	12857050	17066312	13092104	5430405	8577809	15502366	10101914	27586762	11027611	9812916	12042801	10231392	9692835	7951168	28485442	6587823	10367430	15139806	18472116	29054838	27756980	10766371	6053377	13535478	18149440	17144888	12401065	16367911	11670982
1160	docosadienoate (22:2n6)	Lipid	Polyunsaturated Fatty Acid (n3 and n6)	32415	LC/MS Neg	100001182	6034	335.296	7370-49-2	5282807	4445934	C16533	HMDB61714	232991	85498		343940	1023790	1252445	817627	354763	965782		185377	712838	1008264	276991	1061653	636327	349174	166960	456794	372970	289286	97515	232626	1219880	341734	189737	5267576		105739		134929	67129			799332
1148	docosahexaenoate (DHA; 22:6n3)	Lipid	Polyunsaturated Fatty Acid (n3 and n6)	44675	LC/MS Neg	100000665	5525	327.233	6217-54-5	445580	393183	C06429	HMDB02183	7687930	2781021	2591661	29607196	10265104	259341168	37849164	15192903	401305600	5926527	1243128	54713988	265271408	8950495	60961380	239891296	23137548	12155843	28205084	12929799	26112482	3255749	14295465	35421692	8207256	7171320	126987200	4611564	1361972	3761222	3233716	1282236	1122864	3999847	36511708	1687617
4443	ectoine	Xenobiotics	Chemical	35651	LC/MS Pos Early	100001635	1980	143.082	96702-03-3	126041	112069	C06231		3775739	847358	1025652	862257	1768433	1663036	597744	5101250	1033398	1583834	1840531	244116	398364	2523346	436709	472355	768138	2065797	1894979	906101	944749	4073085	578201	832110	4897260	2101333		3884328	1945886	666832	3437797	5115510	1655816	1535740	355072	2202854
1146	eicosapentaenoate (EPA; 20:5n3)	Lipid	Polyunsaturated Fatty Acid (n3 and n6)	18467	LC/MS Neg	2050	5450	301.217	10-2005-9;10417-94-4	446284	393682	C06428	HMDB01999	6743923	1288121	1694998	11603573	5735941	27569504	17207892	10765860	64873488	5702664	1196452	20517116	50511348	6390857	23739166	58701816	9476745	3764848	6505212	4749820	12445627	2631467	3566623	17256404	3683929	2008319	95499048	3551884	1192622	2551510	1858904	1458191	824075	2202696	16977878	1739167
1129	eicosenoate (20:1)	Lipid	Long Chain Fatty Acid	33587	LC/MS Neg	100001335	5950	309.28		5282768	4445895	C16526	HMDB02231	38947332	22924588	24896938	55771952	71365432	113562968	62833348	29534936	88751056	10548975	25686330	55936072	26035452	35376616	45628836	41473688	45813668	40910144	108246008	41394128	39254628	29617914	91786784	42262760	30387266	69303744	116080968	28316220	14510009	14822313	33666088	30487526	8968857	27834524	39683548	19059996
4012	epsilon-caprolactam	Xenobiotics	Bacterial/Fungal	52985	LC/MS Pos Early	100008938	2081	114.091	105-60-2			C06593		21738922	23389112	23449856	31291708	29869560	34985636	31783630	35524256	34063820	22213072	22621048	29528714	31114310	34302636	26679000	36554436	36610584	25095640	26788740	27721312	25351060	28428004	34671252	24977952	25492272	28408114	14013588	33033742	32329320	21928748	23463964	34183448	34717060	24302964	27890372	33778500
2413	ergosterol	Lipid	Sterol	27553	LC/MS Pos Late	100001020	2420	379.336	57-87-4	444679	392539	C01694	HMDB00878	488583		287574	321555	143400	383581	186507	320587	193721	382978	453661	449021	411694	435079	321673		373414	963119	423684	365112	361083	1277452	248492	207039	416929	304351		293795	359082	353882	364698	445055	409031	345902	120730	344903
3757	ergothioneine	Xenobiotics	Food Component/Plant	37459	LC/MS Pos Early	100002154	850	230.096	58511-63-0	3032311	2297320	C05570	HMDB03045	2017227	406463	1472677	1569490	553359	2324065	466685	614061	1289908	552630	408577	1210325	1513295	395030	321854	769762	687897	2544360	1851423	1492681	341912	2564632	1420524	229328	1924170	979584	8825017	1664152	1234831	1442212	1621888	1170109	1941060	1783622	623954	1638671
1134	erucate (22:1n9)	Lipid	Long Chain Fatty Acid	1552	LC/MS Neg	1087	6355.6	337.311	112-86-7	5281116	7924	C08316	HMDB02068	1605740	1994294	1065025	2460882	3236237	5654222	3274622	1888251	4545862	712261	1306528	4817095	2566173	1831247	3278284	2415415	2956324	1616601	4001390	2991821	2439200	1344216	2278144	3066364	1302807	2482394	13862772	1367084	1199481	1096656	1926996	1231205	948654	1290050	2682673	1297589
3759	erythritol	Xenobiotics	Food Component/Plant	20699	LC/MS Polar	100000846	1491	167.056	149-32-6	222285	13835932	C00503	HMDB02994	1027548	520468	1246489	791486	1583252	1038151	518525	1385116	615672	1810839	1567056	458139	263819	1888782	744827	593691	461556	1284772	868892	1088428	804645	974213	1324472	980007	2582351	974961	202226	1123968	325758	722490	1066869	1216511	1122721	1074443	868204	955471
1046	erythronate*	Carbohydrate	Aminosugar Metabolism	42420	LC/MS Polar	100001320	2186	135.03	88759-55-1	2781043	2061231		HMDB00613	23259966	15114434	28513272	42455356	37369952	35973796	26556240	38857480	20027788	52397332	70888896	18363414	16269651	43004152	27591472	21875408	23442928	38824672	56851668	29832932	49321868	20163048	43693512	21344108	77546368	26391912	28500770	19050846	28504808	28948172	35853012	28776812	40898428	37252512	12806518	30053614
288	ethylmalonate	Amino Acid	Leucine, Isoleucine and Valine Metabolism	15765	LC/MS Polar	2054	2785	131.035	601-75-2	11756	11263		HMDB00622	818368	430709	1138582	481741	257546	1480550	318528	533780	404433	1285046	1377625	1134930	348545	1493241	918617	617008	427059	1521281	566834	504403	1177696	782212	953949		525944	1206582	138398	304837	352097	859446	408463	234570	921900	409825	1169461	315922
2538	etiocholanolone glucuronide	Lipid	Steroid	47112	LC/MS Neg	100005403	4915	465.249	3602-09-03	270605			HMDB04484	57990	155642	47451						69414		61297	67299	141251			132022	118274		56755	72861	97129				69359	49629		150873	177111		87884	69009	212746	89186		93815
3761	ferulate	Xenobiotics	Food Component/Plant	35630	LC/MS Neg	100001542	1755	193.051	537-98-4	445858	393368	C01494	HMDB00954	1969227	1967005	1632427	1291566	1841609	974636	921366	2554766	770419	3303449	2753376	1497509	473525	3953159	970197	575638	1282016	2828639	3613430	2010357	2029617	1640300	3373254	2090963	3611679	1803989		2868911	2303995	1848214	1463064	1471355	1663615	1699548	1373823	1674945
3762	ferulic acid 4-sulfate	Xenobiotics	Food Component/Plant	47114	LC/MS Neg	100005389	1225	273.007	86321-29-1	6305574	4878542		HMDB29200	7026540	11318675	13849684	12203771	6814470	7305032	18696294	12576498	6099484	7516397	20504552	11419360	10047538	19612560	7652328	6241880	14690776	11205119	14104862	10865069	11584518	13456901	14931181	4908543	15864588	8529320		8957842	15064541	16010917	15617927	13157124	22454194	12179076	18072244	15480560
971	fructose	Carbohydrate	Fructose, Mannose and Galactose Metabolism	577	LC/MS Polar	878	2022.2	179.056	57-48-7	5984	5764	C00095	HMDB00660	7520763	5770626	7553677	5406398	6578012	47067952	6718528	5881890	31868656	37418560	15551052	9196389	26622044	6996067	8846299	6860572	6127939	21981976	59990648	7143779	9093673	7611733	36063704	7208995	18870426	8844461	10113793	5147988	9865734	8610731	6082766	6303458	7387247	7074976	12374196	10190850
1063	fumarate	Energy	TCA Cycle	1643	LC/MS Polar	330	3084	115.004	100-17-8	444972	10197150	C00122	HMDB00134	1996589	633464	964987	2109623	6786959	9137624	3169297	2594362	4543764	2883525	2781452	1638501	3129359	1676102	1295492	1839374	1275715	3382863	4073377	2194648	859394	1690612	2538162	3656667	1914943	1377309	32942728	1885673		932615	1696762	1239596	958515	1472235	2653865	1206506
996	galactonate	Carbohydrate	Fructose, Mannose and Galactose Metabolism	27719	LC/MS Polar	100001026	3085	195.051	299-28-5	128869	114198	C00880	HMDB00565	218053936	526562784	281422880	601791424	241306112	240924960	181081712	290025280	174064096	146388720	339561760	409881632	178095248	553707648	64717448	34917488	279577312	473064672	273073344	463709664	658929024	411118176	326483616	43356600	347786720	420448128	44987940	266284064	1025730624	623379520	553018368	438994880	727276032	560041152	597380352	616106624
2068	galactosylglycerol*	Lipid	Glycolipid Metabolism	57345	LC/MS Polar	100003064	2518	299.098	16232-91-0	16048618	10263569	C05401	HMDB06790	3192349	3884299	3713779	3172123	5111536	1350891	1671519	4219023	1374258	4752672	14093740	3785323	1614818	6232559	696794	390901	2381919	2913515	2405583	4210793	4053277	2861878	3724740	3559647	18042152	3484029		4824558	4050778	4951484	3352053	11388411	4788515	4804156	6584854	3397514
3393	gamma-CEHC glucuronide*	Cofactors and Vitamins	Tocopherol Metabolism	42381	LC/MS Neg	100004243	2500	439.161						604644	2355537	1428665	4261585	1468089	4350510	6348613	2361230	2443298	2165497	3074852	4687037	9277960	3638139	5062210	1944941	8243049	2159651	3439078	1544525	691471	676009	2721990	2450772	2137881	758205		897020	1836619	1695612	2305656	1778762	2578346	1038306	3001613	1769695
429	gamma-glutamyl-alpha-lysine	Peptide	Gamma-glutamyl Amino Acid	55015	LC/MS Pos Early	100010901	2784	276.155		65254	58747			2155835	313824	1868741	1193707	996965	1971864	779172	2036367	1401118	893725	461083			656510	420222	461360		3275220	8279475	1788647	1622921	1149282	6282513	239181	1746637	2770008	1088938	1723844	2124682	756122	1264038	1192211		2152501	877954	1448566
430	gamma-glutamyl-epsilon-lysine	Peptide	Gamma-glutamyl Amino Acid	33934	LC/MS Pos Early	100001262	2717	276.155	17105-15-6	7015685	5378717		HMDB03869	7815263	7814535	11034369	9158684	6014593	15879677	7559827	8175109	18165682	6101419	5593831	14621955	14697006	4471097	5256814	4247936	6731030	9247808	12891858	7830849	6251607	5418352	9822448	2089381	6313094	7121541	11032926	6506078	11691748	10363512	9302466	8859604	14972876	13783846	2920270	8060603
421	gamma-glutamylalanine	Peptide	Gamma-glutamyl Amino Acid	37063	LC/MS Pos Early	100001843	1986	219.098	5875-41-2	440103	389104		HMDB29142	2141216	809751	1246152	595244	1056469	1314875	1760597	2150054	853415	659113	740884			1145280	404916	186803	686345	1349787	1509666	631825	1691097	1822822	989720	944518	536904	690526	704273	1436706	1256827	724867	1004883	718557	1098246	1055971	538481	1061757
422	gamma-glutamylcysteine	Peptide	Gamma-glutamyl Amino Acid	1778	LC/MS Pos Early	1036	2118	251.07	636-58-8	842	819	C00669	HMDB01049	208310	336511	212987	101947	138640	348808	75812	334882	122844	179985	440443	193008	52889	233415			135828	238787	258602	201216	242211	299387	174219	65010	194895	208560		236372	273812	242217	192137	239322	338598	223460	126837	169590
423	gamma-glutamylglutamate	Peptide	Gamma-glutamyl Amino Acid	36738	LC/MS Pos Early	331	1775	277.103	1116-22-9	92865	83831	C05282	HMDB11737	238223			102798		699013	395526	269860		159179	112396			168806	191257		157464	504598	1530603		185904	234231	127306				6223903		149630		185172			291402	123292	85547
424	gamma-glutamylglutamine	Peptide	Gamma-glutamyl Amino Acid	2730	LC/MS Pos Early	1140	1430	276.119	10148-81-9	150914	133013	C05283	HMDB11738	5901672	1603955	3151991	2459075	2343827	4418847	4450316	6122704	2678195	2971753	1232989	566381	394586	2743757	891461	763226	2099743	4574927	5758824	2111153	5531224	3162950	3155842	2647358	1607337	2171129	5463338	4136984	4156941	1572375	2178686	1480745	1331193	3547782	1723557	2582096
425	gamma-glutamylglycine	Peptide	Gamma-glutamyl Amino Acid	33949	LC/MS Pos Early	100001294	1535	205.082	1948-29-4	165527	145071		HMDB11667	4425859	2431129	3646849	2391757	2132785	4156055	7404286	5397406	2165103	2837153	2449616			3125249	2651315	637888	3335370	3013444	3625762	1551297	5572597	3452210	1983499	2013894	1366415	2010554	15519085	2604876	4173626	1981448	2265929	1865534	2854134	3266678	1922236	2672383
426	gamma-glutamylhistidine	Peptide	Gamma-glutamyl Amino Acid	18245	LC/MS Pos Early	1235	2740	285.119	37460-15-4	7017195	5380197			804544	197142	363255	431288	434415	1355573	642899	653338	584686	413919	239074	224355	300903	283062	201103	116090	297330	1252113	1641032	421497	498135	548385	959643	313072	274765	326933	2240820	468598	406969	346897	325508	214339	305903	560112	271608	535446
427	gamma-glutamylisoleucine*	Peptide	Gamma-glutamyl Amino Acid	34456	LC/MS Pos Early	100001485	2940	261.144		14253342	21403145		HMDB11170	1340819	470583	485262	509075	616438	537578	686026	1151121	336817	3121726	771699	477818	212720	619126	459641	120049	440871	1205078	1058591	902575	530384	1135589	1145730	798746	537545	800205	795953	1150495	520186	746965	746530	643695	1049010	1456799	425494	1060964
428	gamma-glutamylleucine	Peptide	Gamma-glutamyl Amino Acid	18369	LC/MS Pos Early	1268	2991	261.144	2566-39-4	151023	133115		HMDB11171	18672904	6500344	16857032	5249693	10085983	10268953	6489238	10293271	3392593	5553531	5064591	2345169	7570540	7739504	2078886	3691010	3146447	8791048	8826875	7832447	15449522	12202452	8970627	7433874	9826564	20108618	4132400	10376793	19082106	7876303	11151667	8514449	7269838	15635654	4504080	9145933
431	gamma-glutamylmethionine	Peptide	Gamma-glutamyl Amino Acid	44872	LC/MS Pos Early	100001313	2640	279.101	17663-87-5	7009567	5373147		HMDB29155	2144621	579823	767129	1198805	1185899	3455196	1664499	2242042	1536259	1290758	379403	273443	236023	1135933	614492	430049	847294	1643057	1980910	890977	1540710	1281797	1446022	927574	452927	517945	2004799	1671174	782445	659430	774000	525067	530206	1156550	817879	764185
432	gamma-glutamylphenylalanine	Peptide	Gamma-glutamyl Amino Acid	33422	LC/MS Pos Early	100000491	2992	295.129	7432-24-8	111299	99868		HMDB00594	4101704	996913	1969667	2204077	1799783	5565059	2381096	3169571	4026001	2412874	815503	756293	1596828	1376571	940950	677442	1256540	8150311	9898801	2069897	2845086	2403637	4768853	1109651	954415	1391964	2992464	2692131	1927787	1465725	1584249	1059630	959356	2274895	1500827	2234224
433	gamma-glutamylthreonine	Peptide	Gamma-glutamyl Amino Acid	33364	LC/MS Pos Early	100001314	1750	249.108	5652-48-2	76078708	21403107		HMDB29159	980623	378140	442270	1038034	640726	1834325	2503963	1291128	1206007	2069403	697549	816085	612585	688672	1130009	458613	1490017	996376	1209417	490594	1134951	808236	728599	1195030	561309	401971	4577296	671399	545220	323229	430914	286762	323084	653773	857789	553691
434	gamma-glutamyltryptophan	Peptide	Gamma-glutamyl Amino Acid	33947	LC/MS Pos Early	100001295	2975	334.14	66471-20-3	3989307	2302065		HMDB29160	260266	150110	196686	135573	241391	449530	524591	367675	176766	219409	58102			76939	118958		146103	180075	258157	90735	272677	141101	168627	138497			446554	191702	123891	79884	53982	77353		166240	102848	151120
435	gamma-glutamyltyrosine	Peptide	Gamma-glutamyl Amino Acid	2734	LC/MS Neg	1102	1240	309.109	7432-23-7	94340	85142		HMDB11741	683804	173645	330520	390517	352799	1310497	622612	690495	870736	425048	141063	113058	333359	250188	112850	162038	288421	1205235	1695558	324399	536073	386646	688528	237175	165660	243225	1332902	450910	369221	223696	298508	172896	217117	396455	240898	347386
436	gamma-glutamylvaline	Peptide	Gamma-glutamyl Amino Acid	43829	LC/MS Pos Early	100001126	2700	247.129	2746-34-1	7015683			HMDB11172	1451671	521515	619479	1177250	1216885	22682688	1900162	2534136	870475	3351697	1131291	1041597	16984188	963795	1234225	7041905	1229695	1516325	1843229	25342500	1253334	1249222	1223850	1083117	886829	62224092	2075860	1031115	45067204	733247	780288	848079	683365	932637	818091	1151631
3398	gamma-tocopherol/beta-tocopherol	Cofactors and Vitamins	Tocopherol Metabolism	52473	LC/MS Pos Late	100008998	2384	416.364						23258404	5795149	34534936	17858310	25635880	19686406	33656688	14238297	14127533	19979510	23027876	31131854	2925727	19951816	9239761	6151873	12243870	47668884	61886752	23529596	10007524	42540912	47835408	20431892	40591424	24749042		26223648	10538310	21645136	30298378	17925704	11379462	24326636	9277538	19001464
3613	genistein	Xenobiotics	Food Component/Plant	32448	LC/MS Neg	100001221	3754	269.046	446-72-0	5280961	4444448	C06563	HMDB03217	19132302	18534488	13471453	45720692	248247792	118516160	28429420	105660312	93122752	72557168	119184936	92614888	62564608	193927808	34310056	57672608	27691508	47802440	90994576	30595292	39111128	22732696	87792992	274965632	292923072	12764197	2333653	20621556	18608492	18934172	29407678	29760412	10145934	26511896	50396048	19145714
4503	gentisic acid-5-glucoside	Xenobiotics	Chemical	48729	LC/MS Neg	100006372	1434	315.072	1820-89-9	10914066	9089323			4341223	2263339	4410123	1188107	2754413	512779	639137	3716180	425660	159448	2774865	648861		2588989	116581	85102	1287053	2849165	2035478	2990692	2310940	7248725	3076258	489137	3818156	4297501		4353481	5123354	5233760	4457199	3893731	7384592	4813315	1114720	4926099
3683	gluconate	Xenobiotics	Food Component/Plant	587	LC/MS Polar	338	2922	195.051	527-07-1	10690	10240	C00257	HMDB00625	995807808	801465984	862473152	670506432	266048656	273627424	105626648	577787008	262366208	76314272	410099840	473598144	262502864	722870912	76284072	53362348	557046592	834422720	1184935680	804547456	1102818816	723501504	773643520	62457120	266340880	1005510080	341696480	566805696	1925330560	1195765248	900890368	595893824	1059855040	914305280	1169000960	969655744
865	glucose	Carbohydrate	Glycolysis, Gluconeogenesis, and Pyruvate Metabolism	48152	LC/MS Polar	572	2342	225.062	50-99-7	79025	71358	C00031	HMDB00122	654678656	276236672	351105184	1211673344	246629104	2785279232	675345088	438697792	2891883008	440428128	145749200	982781888	305649376	410048864	829396864	909352384	645340608	1629611392	1631558528	902722240	430247744	372567232	1238476928	428313920	374909728	431619872	37139624	504206880	198657040	466739520	305840096	264537984	236291184	374011616	570132544	342996320
1023	glucuronate	Carbohydrate	Aminosugar Metabolism	15443	LC/MS Polar	100000257	3233.3	193.035	207300-70-7	444791	58552	C00191	HMDB00127	16054260	43080252	24255358	36499472	36294176	92685160	46934588	25162860	68554000	25171964	23435038	99834848	160359632	50655580	135204080	88267192	55131328	18429260	17944408	21977112	39463608	19122676	31613078	18569456	23616992	21464268	107116344	23195286	54974820	27315304	26459152	34125448	33648052	22285072	65740080	21625714
40	glutamate	Amino Acid	Glutamate Metabolism	57	LC/MS Pos Early	561	1500	148.06	56-86-0	611	591	C00025	HMDB00148	1404310400	471263648	1005304448	1529027456	796199104	3624116736	1434759680	1236741376	2750617088	2161710592	1136463872	1995275520	1747371776	1027962944	1244792960	1340426752	1221199232	3046787584	3209149696	1176527744	1313872768	1016571328	1753836928	1290911360	1234200576	1504479616	4388872192	867801920	1122724480	764547648	787992384	558560832	632941824	2239409408	1992722944	667723072
48	glutamate, gamma-methyl ester	Amino Acid	Glutamate Metabolism	33487	LC/MS Pos Early	100001103	2170	162.076	1499-55-4	68662	66546		HMDB61715	9646242	4228310	2947912	11653162	3141168	3778505	5483707	11757615	3063696	16264450	10303440	3682166	2380561	8516405	7338465	2922846	15349891	10053768	2879876	5242981	10248611	4349034	4477195	6852345	20423756	6026834	25046600	10799012	9532567	18929550	4012724	5528660	9263400	10490662	12160421	5219424
41	glutamine	Amino Acid	Glutamate Metabolism	53	LC/MS Pos Early	563	1291	147.076	56-85-9	5961	5746	C00064	HMDB00641	1945060096	621180416	1064526272	1689655680	852407744	2088700288	989980736	1645625472	1726997120	1561242880	649834688	1166609536	925493824	1292751104	490957696	881817728	988756864	2622419712	2972438272	1635843072	1702845056	792518720	2829478656	1052998080	1330316928	1403844736	1822794880	1161175680	1259998208	1093859328	1113326080	829124608	674620992	1582772352	1556720896	1123996160
556	glutaminylleucine	Peptide	Dipeptide	42994	LC/MS Pos Early	100003160	3009	260.16		18218208	16568303		HMDB29153	3280171	1244783	4701904		1881189	6552061	907037	4018921	182438		460701	148769	1086289	1864912	131588	848151	726831	2264916	4845076	2423598	2883963	1677729	4110054	266317		9378857		6612441	3209826	1638003	7354790	3204751	1450816	6418701	2415184	3551830
1231	glutarate (pentanedioate)	Lipid	Fatty Acid, Dicarboxylate	396	LC/MS Polar	339	2900	131.035	110-94-1	743	3618533	C00489	HMDB00661	612965		614729	382307	505769		1164527	401466		1080987	959450	1104704	645529	528143	323423		249529	580287		763776	942809	336960	214609	746537	441986		5976152	1076131	517614	610354	459106	353677	682375	540049	706615	494012
401	glutathione, reduced (GSH)	Amino Acid	Glutathione Metabolism	2127	LC/MS Pos Early	496	2000	308.091	70-18-8	124886	111188	C00051	HMDB00125	385932		138765					155375		42332								303553	222981	119161		402716	191444		143059	359952		221671	151386	124164	90728	99782	287901	168171		151362
885	glycerate	Carbohydrate	Glycolysis, Gluconeogenesis, and Pyruvate Metabolism	1572	LC/MS Polar	1052	2070.4	105.019	600-19-1	752	732	C00258	HMDB00139	5721734	5015321	6510842	5582290	10018483	11654981	9326308	5805215	7975452	47488120	37894328	6791405	8206019	10317608	23380028	6645143	8006034	5541552	13954276	6736633	8778220	3189692	6438295	23157652	22297972	4525232	39465248	3625960	5517537	5710585	7055499	4909406	4066659	10681338	4749476	4604864
2127	glycerol	Lipid	Glycerolipid Metabolism	15122	LC/MS Neg	1254	758	91.0401	56-81-5	753	733	C00116	HMDB00131	18164564	6267734	5804645	26490524	7460237	19877958	11881420	6869817	11135522	5717001	4245981	22752974	7536004	9138043	9059024	10922034	14388631	19156276	30986832	14608238	11876510	7656723	23799692	6861452	13688347	9925686	5550891	13212736	4843805	6432299	12451064	4785396	3631793	6865747	16025482	3186098
2128	glycerol 3-phosphate	Lipid	Glycerolipid Metabolism	43847	LC/MS Polar	100000258	3938.7	171.006	29849-82-9	754	734	C00093	HMDB00126	167498	128569	83700	55408			66803	99399		250519			144718	302124			131900		774555		115791	214158	308198		30433	55123	146514	61946	89214		185458	140600	156718	51399	538247	116823
1599	glycerophosphoethanolamine	Lipid	Phospholipid Metabolism	37455	LC/MS Polar	100001620	3075	214.049	33049-08-0	123874	110410	C01233	HMDB00114	1851256	1350785	2296769	11094590	2202148	27438260	3120701	2592835	17324048	4961752	3099319	24915782	16532479	3059387	960577	1788838	2253814	8167024	4541620	5107176	1558270	1925078	7507901	4598406	7887169	1467315	19889080	5783951	1994744	2442611	2075665	1245583	5146982	3458482	2090865	1374982
2133	glycerophosphoglycerol	Lipid	Glycerolipid Metabolism	48857	LC/MS Polar	100001619	2430	245.043		439964	388990	C03274		1085929	669910	1321874	3600702	1345465	18180048	923729	1552343	12895380	27469704	6854907	8466399	6529462	3029144	336975	806439	595066	4706213	8006732	1916420	1157454	536008	5200469	3872020	12561405	957325	6981043	1925859	1643524	778854	813994	1166177	1266644	2089604	590653	782693
1601	glycerophosphoinositol*	Lipid	Phospholipid Metabolism	47155	LC/MS Polar	100001621	3850	333.059	16824-65-0	167572				18729248	16581196	39663596	17997370	7254793	7126157	9235964	34136504	4215692	14674240	14453638	15494808	6471450	11324074	8594859	2986329	15267721	26202616	22105828	17836696	15724500	18855090	19444704	5248134	18147896	33879652	515615	23100406	64243872	34186400	16161017	26804952	33363560	20317936	13046401	14530605
1595	glycerophosphorylcholine (GPC)	Lipid	Phospholipid Metabolism	15990	LC/MS Pos Early	100000269	672	258.11	28319-77-9	71920	571409	C00670	HMDB00086	101222280	35697888	53824528	150824576	77852864	503507168	26227670	39394804	270957440	76971552	34501304	334427584	364625824	72355288	29283140	55221908	47510344	340395904	148612144	177125472	27541436	118302048	264226336	94387952	178289664	53742252	244858384	228484336	22730212	89415680	82824624	58077524	101949232	61594792	27000492	79437040
1600	glycerophosphoserine*	Lipid	Phospholipid Metabolism	57404	LC/MS Pos Early	100015666	577	260.053		3081457	2339060			1140689	1218286	1031340	4520107	621048	4810812	5770655	1718092	2905559	2607450	2771389	9885954	6848874	3829626	2356719	1687746	3771137	2250912	1832925	1350282	1386598	855166	1564407	1012433	1226521	890588	1525648	2109594	1727092	1013484	1401077	665688	2924745	1456840	2452269	889218
1	glycine	Amino Acid	Glycine, Serine and Threonine Metabolism	58	LC/MS Pos Early	340	1375	76.0393	56-40-6	750	730	C00037	HMDB00123	203268176	136174992	149381904	275513408	131205672	457084736	273070944	200251712	409096352	272745376	148262704	357027232	244884736	177789248	215467120	261340544	258539920	244519696	272330176	175458848	259842800	139744960	205817104	182148144	197890064	163311088	846017088	130536712	174237824	155924720	134751008	104849208	130812248	196379312	326448256	121793144
3776	glycitein	Xenobiotics	Food Component/Plant	34024	LC/MS Pos Late	100001222	700	285.076	40957-83-3	5317750	4476508	C14536	HMDB05781	2538809	5003559	2763260	14073723	40531944	32933384	7135363	15486585	17644328	55222736	99126240	30378196	18849292	76875032	10112422	10165172	12425805	8219914	11385076	7627710	10242965	4041469	10081544	132518424	61817128	2599357	662451	3780526	3490973	8122349	4168725	10769513	3437205	4947353	11644317	4585869
3777	glycitin	Xenobiotics	Food Component/Plant	32432	LC/MS Neg	100001217	3255	283.061	40426-10-4	187808	163248	C16195	HMDB02219	31406350	29321284	35194016	17850964	20972418	10434377	10938129	32837366	6478138	5056435	10167215	13692952	2017876	20847076	3735956	3698375	14117425	28749686	24671544	22640540	26824720	50752876	25317696	5675192	28669220	34257084		30392560	42801568	30807970	30576080	30580972	62942168	27210362	8803882	41548192
2574	glycochenodeoxycholate	Lipid	Primary Bile Acid Metabolism	32346	LC/MS Neg	1628	5236.1	448.307	16564-43-5	12544		C05466	HMDB00637	1029923	1481315	1101928	2871336	1322418	1287881	5306486	6543450	10472103		1762919	3826341	727386	1745341	762464	410657	479981	4336572	922264	675668	899124		1883214	4346071	1753013			562443	1079335	1183901	1358067		1813818		365887	509364
2571	glycocholate	Lipid	Primary Bile Acid Metabolism	18476	LC/MS Neg	342	5163	464.302	475-31-0;863-57-0	10140	9734	C01921	HMDB00138	1349959	2735722	710852	2166895	109435	1215066	1780923	9985593	3323931	356859		2995338	1420239	1030764	843581	1349342	468611	1740548	1254843	951988	1015852		3341030	1852488	171277			2465920	1926734	872856	619539		963587	445097	2468483	426358
2354	glycosyl-N-(2-hydroxynervonoyl)-sphingosine (d18:1/24:1(2OH))*	Lipid	Ceramides	57444	LC/MS Pos Late	100015752	3839	826.677																		407724		1047259												21725240
2348	glycosyl-N-palmitoyl-sphingosine (d18:1/16:0)	Lipid	Ceramides	53013	LC/MS Pos Late	100009272	2623	700.572						863108	394723	276303	819381	1148794	414716	925935	383720	500373	874872	134042	144096	2636521	499531	6249179	562705	600734	82016	266749	229890	749154	721927	173807	2005994	622359	208694	35153844	594517	630985	160778	344427	543291	416792	448314	870589	340321
577	glycylisoleucine	Peptide	Dipeptide	36659	LC/MS Pos Early	100001790	3002	189.123	19461-38-2	88079	19972556		HMDB28844	15681282	10947308	21372196	2771027	9612543	40308616	3865520	12164520	8240514	1059838	4960373	4758193	26597648	5714596	285695	6462486	2176634	19470164	29520868	19895214	17816490	10308324	23996628	3428299	8277410	28896768		9274474	15373599	9213095	16995670	12794195	3809450	25553080	13683086	16532312
578	glycylleucine	Peptide	Dipeptide	34398	LC/MS Pos Early	100001258	3059	189.123	869-19-2	92843	83812	C02155	HMDB00759	58234400	21388244	45551244	11254225	23650396	84373176	5905990	27107098	24340848	7981708	11956870	18510360	39689032	21902410	1402562	17775860	6106338	73891056	60854344	58650464	37869344	36254232	69879376	7794692	39609712	62427828		54059964	38278176	34986068	46435136	28555814	24189730	64325476	25064502	32909926
588	glycylvaline	Peptide	Dipeptide	18357	LC/MS Pos Early	100000487	2734	175.108	1963-21-9	97417	2006926		HMDB28854	46187392	25624048	53809336	13367419	21728204	103528632	6148196	33323164	19728360	9385529	16299742	22208216	49104376	24223752	550943	11605191	4250121	75141464	66669400	53679452	41534252	37023996	72885664	6420642	35749360	68033896		49039204	43504244	37624324	49997536	28047152	36739424	72754520	29843254	41228668
373	guanidinoacetate	Amino Acid	Creatine Metabolism	43802	LC/MS Pos Early	344	1937	118.061	352-97-6	763	743	C00581	HMDB00128	1331854	402172	735986	3322235	941055	3509253	2804632	3552471	5873608	2275697	1087793	2212558	4077460	2401418	2991428	1916240	1029129	882637	881627	610238	583950	1988097	324266	3613781	536635	734879	4241599	1341644	707031	486724	820746	697281	700855	564440	844555	1024564
3250	guanine	Nucleotide	Purine Metabolism, Guanine containing	32352	LC/MS Pos Early	172	2032	152.057	73-40-5	764	744	C00242	HMDB00132	15676783	1744241	3875674	4286766	1887054	19116032	3852543	2058860	8752564	23540158	3998381	4759338	4966168	3095722	1580771	6049374	1583901	3340358	4495832	30180184	4555492	782530	5624788	17683692	10433760	3106842	1928207	7953692	1104388	2694188	2100682	2843262	1996958	9589578	15449970	2325764
3249	guanosine	Nucleotide	Purine Metabolism, Guanine containing	1573	LC/MS Neg	1099	1662	282.084	118-00-3	6802	6544	C00387	HMDB00133	398312			483597		4877036			10077781			4326443	14846583	712295	486105	9035014	1740274	1760249	949286							1638047	439976						48540		1419477	112049
3383	gulonate*	Cofactors and Vitamins	Ascorbate and Aldarate Metabolism	46957	LC/MS Polar	100001586	2750	195.051	20246-53-1	9794176	7969943	C00257	HMDB03290	90703640	94505856	86097184	73815600	37270788	54522136	27556288	66874284	33939656	31604216	89491976	62700732	85793832	87543072	39487684	18424180	64902340	66407236	85554472	82257696	83257560	68387216	60330720	10468732	66049472	86127192	31071322	65621644	167470864	113543984	99303104	63148404	120047736	84006888	112457864	107657800
1254	hexadecanedioate	Lipid	Fatty Acid, Dicarboxylate	35678	LC/MS Neg	100001614	4615	285.207	505-54-4	10459	10027	C19615	HMDB00672	351046	228514	188097	671765	304980	646386	359151	506275	650109	311154	175046	1449372	584254	361277	302809	412167	445514	486939	420223	438500	440755	421207	890310	529268	271260	266689	426077	490575	234382	231113	203627	216496	155376	236079	322613	170857
1330	hexanoylcarnitine (C6)	Lipid	Fatty Acid Metabolism(Acyl Carnitine)	32328	LC/MS Pos Late	100000781	800	260.186	6920-35-0	6426853	4932273		HMDB00705		107555		277929		431187	92233	69982	439882	40554		406415	711215	69972			52070		97402	100127	132077		268410		108518			147867		101129					151760
3453	hippurate	Xenobiotics	Benzoate Metabolism	15753	LC/MS Neg	100000014	2106.9	178.051	495-69-2	464	451	C01586	HMDB00714			132502	46003	56474	642999	73646	59988	412296	2471112	47105		319414								53133		392106		656176	200457		58838	144234	86510		69304	81480	119228	94825
74	histamine	Amino Acid	Histidine Metabolism	1574	LC/MS Pos Early	354	3035	112.087	51-45-6	774	753	C00388	HMDB00870	611327	356491	186453			71623				116881								320561	172889	182950		354435	299398		370183	373205		509967	267861	225593	165829	105464	545712	3672599	317727	241097
61	histidine	Amino Acid	Histidine Metabolism	59	LC/MS Neg	355	755.9	154.062	5934-29-2	6274	752	C00135	HMDB00177	26489330	23360076	23184154	35492404	29627860	107986928	55669744	35339752	63185964	47603816	25399768	67088408	48882748	22177298	74803528	57226636	70449784	34999736	57325680	37621396	49348024	20020456	40619140	45303592	36724416	20122478	145234720	18006820	23853240	25942344	24618888	11402891	16631478	33661676	49927816	19348010
593	histidylalanine	Peptide	Dipeptide	42027	LC/MS Pos Early	100003542	3014	227.114	16874-75-2	351667	312232		HMDB28878	6844321	1617447	5034210	4040667	3026669	19939108	1974635	6178414	10536573	1338085	1715648	2016351	11426406	2995485	291280	6146896	1108459	13010756	22213824	9216078	7760411	2858098	16424217	2259110	3771196	9607597	91533	4150186	3617095	3815795	5559158	3834247	1097805	8553617	5098025	4158149
351	homoarginine	Amino Acid	Urea cycle; Arginine and Proline Metabolism	22137	LC/MS Pos Early	100000961	2882	189.135	156-86-5	9085	8732	C01924	HMDB00670	2133365		12607	119973	617428	3300773	378829	90371	1659769		39008	1288549	924890	235582	372708	193281	184264	69380	490716	529460	29401	646787		84401	63493	120245	43319200	135737	100323	60702	29834		26973		500077
3783	homostachydrine*	Xenobiotics	Food Component/Plant	33009	LC/MS Pos Early	100001550	1750	158.118	1195-94-4	441447	390180	C08283	HMDB33433	3076003	1139776	2937541	23517176	21040180	37203012	11222521	30670336	23246034	13866732	18283454	21143780	9092861	17900066	4872061	5677621	7238711	32311786	18144352	3042305	4786463	2756820	48246744	7691511	51096168	3674588	2232765	4891877	4994328	5713987	4376478	3340222	5138050	5167916	1419414	2916207
2608	hyocholate	Lipid	Secondary Bile Acid Metabolism	34093	LC/MS Neg	100001279	5046	407.28	547-75-1	92805	21403098	C17649	HMDB00760	253477				6683372	482617	2016674		133812	567627	2929411	1906168		1286638										2091208	3401747						74133	217113			142693	66302
334	hypotaurine	Amino Acid	Methionine, Cysteine, SAM and Taurine Metabolism	590	LC/MS Pos Early	358	724	110.027	300-84-5	107812	96959	C00519	HMDB00965	2951342	367880	978576	9441655	1929874	10914742	4517487	5370240	13806083	4763341	2190796	11991443	4496476	5173638	3659307	3776676	6829044	3471622	4586449	3189420	1266164	2044129	2608376	1835835	3426793	1144345	35957960	4307571	1149477	1263875	1593599	379899	569996	2139595	6414198	414298
3194	hypoxanthine	Nucleotide	Purine Metabolism, (Hypo)Xanthine/Inosine containing	3127	LC/MS Neg	171	1291.2	135.031	68-94-0	790	768	C00262	HMDB00157	362525			130584		147404			4593756	865848		108051	440500	114249			21027			327024	83041						60379244								1090261
72	imidazole lactate	Amino Acid	Histidine Metabolism	15716	LC/MS Pos Early	100000263	2040	157.061	14403-45-3	440129	389128	C05568	HMDB02320	3670043	2525233	3147878	2612676	2894310	2369115	1656343	2854882	2281326	12395056	6437644	1443776	644052	3350771	2004105	2126714	1783175	2588371	2331033	3217461	2300373	6186346	2392541	8642691	4510102	3146700	959189	5161041	3489109	3866628	3432846	4299708	4356220	4324246	2767644	3742155
233	indole-3-carboxylic acid	Amino Acid	Tryptophan Metabolism	38116	LC/MS Neg	100002185	1708.8	160.04	771-50-6	69867		C19837	HMDB03320	71423	129260	64067		87127		94280	97343		69223	122352			84924	88747	56310	58229				111541	91105	53097	75931	85393	90634	80257	53965	90379	66464	95914		72780	42970	61401	98527
226	indoleacetate	Amino Acid	Tryptophan Metabolism	27513	LC/MS Neg	100001034	2200	174.056	6505-45-9	802	780	C00954	HMDB00197	1969773	2390672	2225069	643830	1543678	179506	1123699	1793755	118086	939758	1824421	520465	157332	2248469	714668	232211	1081922	1141393	878800	826108	2115647	2080875	938604	601765	1596310	2031757		1545920	2423007	1533286	1734522	1816072	2505859	1570628	668523	2216400
3603	indoleacetylaspartate	Xenobiotics	Food Component/Plant	39613	LC/MS Neg	100003110	1685	289.083	2456-73-7	446620	3845644		HMDB38666	1140840	1004429	1157170	1261832	1151264	549360	588044	1605407	461579	894049	1490270	974596	515877	1637715	468839	188722	730324	1268506	1047542	1088038	1195292	1081780	1444323	363497	1431026	1101082		994235	1470193	1287509	970829	945068	1869312	925926	637317	1274285
225	indolelactate	Amino Acid	Tryptophan Metabolism	18349	LC/MS Neg	100000463	2286	204.067	832-97-3	92904	83867	C02043	HMDB00671	697690	858369	680400		1116266		971274	2023176		41880516	17847954		174687	5957788				287953	378010	411726			244360	10850796	5851200	308586	348311	1045596		298040	972185	1073169	1127993	1653896		473961
3193	inosine	Nucleotide	Purine Metabolism, (Hypo)Xanthine/Inosine containing	1123	LC/MS Neg	361	1602.1	267.073	58-63-9	6021	21241953	C00294	HMDB00195	535869			1609267	66262	12543835	335830		19194906			16121604	35212444	2794264	800933	10045508	4661424	2484943	1349775		66481	84769			60067	373322	8169734	36817		74907					3693454	317421
872	Isobar: fructose 1,6-diphosphate, glucose 1,6-diphosphate, myo-inositol 1,4 or 1,3-diphosphate	Carbohydrate	Glycolysis, Gluconeogenesis, and Pyruvate Metabolism	46896	LC/MS Neg	100002180	551	338.989				C00354			103289			63955		222597	146817		115393	97130				236118	107180					106070		137941	53982	305070		117003	210100			87078				212347
301	isobutyrylcarnitine (C4)	Amino Acid	Leucine, Isoleucine and Valine Metabolism	33441	LC/MS Pos Early	100001055	2810	232.154	25518-49-4	168379			HMDB00736		252739	484420	1119648						714206	166568		255015							1155004			3443487		845562	2134904		1231113	2458947	2718570	718858	1927339	2594947	518821
302	isobutyrylglycine	Amino Acid	Leucine, Isoleucine and Valine Metabolism	35437	LC/MS Neg	100001590	1420	144.067	15926-18-8	10855600	9030891		HMDB00730	77380		216111		139077		225692	136596		132573	227770			174917	224563		86635			101203	299858			95018	170705	258979	61208	136131	219008	168180	128988	162982	163967	104728		124043
1057	isocitrate	Energy	TCA Cycle	12110	LC/MS Pos Early	1206	773	210.061	20226-99-7	1198	1161	C00311	HMDB00193	619658	838152	1411416	1502428	1256493	46471044	279767	1679081	30956836	21426	1952175	16462233	30353818	1066619	135669		178138	363097	1925817	945254	689542	1133622	907023		575263	1120694	31161080	409620	2374788	1851713	2075749	1048963	2542983	1170534		2543186
275	isoleucine	Amino Acid	Leucine, Isoleucine and Valine Metabolism	1125	LC/MS Pos Early	376	2800	132.102	73-32-5	6306	769	C00407	HMDB00172	2052441728	1171037184	1443837824	1990832512	1380907264	2210387968	1728714752	1839224192	2210351616	2064820992	1258575744	1938685568	1747000960	1489677056	1452399232	1685272704	1715287296	2155226624	2314006528	1894932736	1917777920	1357497856	2207792896	1701815296	1800169728	1684535936	1404915840	1587624832	1498049408	1535027968	1435084672	1301620480	1081885696	1795708672	2044003328	1471756160
612	isoleucylglycine	Peptide	Dipeptide	40008	LC/MS Neg	100003169	1992	187.109	868-28-0	342532	303621		HMDB28907	5312203	2538967	9186849	2135304	4630350	51459728	1252558	4536200	7514615	1411562	3545196	3127380	13794904	2501463	2176321	3946755	1271010	12560362	8050567	12254399	6328475	4825337	11816950	1363704	9456849	14562104	214570	7210185	5917790	7725582	8000389	4788216	3958134	10762964	4379618	6828722
935	isomaltose	Carbohydrate	Glycogen Metabolism	39777	LC/MS Polar	100002764	3950	387.114	499-40-1	439193	388333	C00252	HMDB02923	12059256	9301863	9741788	2876886	7317673	1684215	3955615	7857013	3494319	4192601	12824870	5400851	3956243	15934804	1817631	1832954	4106045	3840080	8489457	14252348	10657808	6568287	7587058	2743815	15667152	5241252		29331656	7546386	14208258	14870656	24235712	15757461	26844536	18293922	15551156
250	isovalerate	Amino Acid	Leucine, Isoleucine and Valine Metabolism	44656	LC/MS Neg	100000708	1564	101.061	503-74-2	10430	10001	C08262	HMDB00718		398825	460961	293755	429582		342845	628253				341879			333669				412704		469469		764006		425514	555905		724934	379939			472252	352056
252	isovalerylcarnitine (C5)	Amino Acid	Leucine, Isoleucine and Valine Metabolism	34407	LC/MS Pos Early	100001393	3085	246.17	31023-24-2	6426851	4932271		HMDB00688	475717	327816		340261		329137		295266	197382			268294				339442	368250	356935		466297		422374	379741			430744	122039			275997		232423	234609		363621
251	isovalerylglycine	Amino Acid	Leucine, Isoleucine and Valine Metabolism	35107	LC/MS Neg	100001452	1950	158.082	16284-60-9	546304	475516		HMDB00678	448358	495615	407537		340428	81725	548920	431751		496531	429571	276763	103838	473726	451768	152884	315903		201084	225263	550244	297947	319648	521957	172535	395934	256054	320437	371092	134994	348166	327220	277690	415126	324660	384554
1068	itaconate	Energy	TCA Cycle	18373	LC/MS Polar	100000455	2969	129.019	97-65-4	811	789	C00490	HMDB02092	2286805	2710179	12857565	12357754	3110204	3760446	7183405	14151602	2584814	15429456	4952942	29349502	12916387	8819498	29858148	2045933	2505023	2497305	2643066	9316282	33540450	2839951	3330869	3220788	11980089	2884814	184003264	2418873	21623954	29548086	3415558	1907868	10117835	15384326	3785215	2593964
209	kynurenate	Amino Acid	Tryptophan Metabolism	1417	LC/MS Neg	98	2224	188.035	492-27-3	3845	3712	C01717	HMDB00715	285566	126124	325817	242240	336892	194508	218888	407595	120767	555419	383144	105872	48900	334920	131717	63534	105449	326702	348988	278754	361484	202011	460580	166902	596712	327279		244380	324000	314947	212824	118290	416889	251109	109935	162462
205	kynurenine	Amino Acid	Tryptophan Metabolism	15140	LC/MS Pos Early	100000265	2739	209.092	2922-83-0	161166	141580	C00328	HMDB00684	1151115	541619	722919	3313183	538779	2822358	1026889	1117774	1915836	838691	563617	2549005	858992	1071000	690120	865699	1312998	2422336	3017421	1042446	1319787	824439	1336820	915023	1098060	741517	444842	959140	540471	813369	888573	521044	826800	953943	740936	625895
882	lactate	Carbohydrate	Glycolysis, Gluconeogenesis, and Pyruvate Metabolism	527	LC/MS Neg	482	681.6	89.0244	79-33-4	612	592	C00186	HMDB00190	241429024	92182048	79950136	226690112	369792448	118913368	180570928	228325216	95817432	2989607168	950645952	148261376	216687888	404572608	162939040	147679760	159472736	82097576	79107424	286463488	37117396	173270896	96289256	1751587200	797393472	43655204	359262176	181397024	39798656	109342048	178246192	318882112	80534816	243833344	255035264	154501376
1100	laurate (12:0)	Lipid	Medium Chain Fatty Acid	1645	LC/MS Neg	181	5300	199.17	143-07-7	3893	3756	C02679	HMDB00638	18609680	23791176	16504228	17941096	20676460	25728890	30559166	31841282	24036300	13034197	13841869	22439120	22534816	25981270	22935092	25305516	24460964	17174728	21978628	19794484	19635736	19936936	22097236	19180896	12597847	16561442	11641731	26860864	14745059	16484794	17949352	15753821	15766315	15908241	24094376	17984890
1336	laurylcarnitine (C12)	Lipid	Fatty Acid Metabolism(Acyl Carnitine)	34534	LC/MS Pos Late	100001392	1235	344.28	25518-54-1	10427569	8602997		HMDB02250	174006				181349	380529	73593		527375								81123		152457		215681				103394		237096	49566	56898
241	leucine	Amino Acid	Leucine, Isoleucine and Valine Metabolism	60	LC/MS Pos Early	397	2864	132.102	61-90-5	6106	5880	C00123	HMDB00687	2888845056	1435180160	1944679040	2675554048	1811041664	3075830272	2042757248	2617645824	2694915584	2377762048	1385890304	2380116224	2169889792	2213420288	1608073728	1956811776	1990903296	3219640320	3141418752	2626856960	2422265600	1743879168	3227189760	2066965504	2203673600	2266496000	1993474304	2344384512	1935439232	2036976256	2172289792	1786656384	1491353344	2486961920	2441081344	2025908736
625	leucylalanine	Peptide	Dipeptide	40010	LC/MS Pos Early	100003179	2801	203.139	7298-84-2	259321	227625		HMDB28922	3719553	2400077	11858524	1399827	1969171	10855399	439498	2906882			851816	358494	6240041	3333445	245574	1261069		2523196	2929867	5398666	2318958	4681185	5117230	779422	2213661	19278222		12359008	5514074	3066316	15640964	4378266	6181885	8831589	2092512	7832512
795	leucylglutamine*	Peptide	Dipeptide	48189	LC/MS Pos Early	100003183	2620	260.161		4305457	3511125		HMDB28927	7986403	1869373	10211588	850333	2322419	12008695	354742	2518856	904814	566113	715634	400434	7672878	2444327	199331	1361150	623612	4439895	7623330	3923847	1919944	3109639	10679396	623292	1079032	19344954		12881506	6608162	2132425	20656324	5142522	4682964	11732484	2484885	10408301
630	leucylglycine	Peptide	Dipeptide	40045	LC/MS Pos Early	100003185	2778	189.123	686-50-0	79070	71402		HMDB28929	3884250	1182342	7277565	571977	669469	17647718	568846	1094846	1542844	226733	570583	889701	14443333	1039571	314368	1003416	412658	3261708	2020303	5876749	1388270	3272345	3813492	244155	1192315	13716233	19693	4857136	3816164	2536728	4696995	1970029	2360747	6469547	1311832	2978572
1285	linoleamide (18:2n6)	Lipid	Fatty Acid, Amide	32455	LC/MS Neg	1492	6205	278.249	3999-01-07	6435901	4940587			130286	536348	139588	208513		351592	528946	192695				1302944	787863	644607	119693	187111	470440	569294	825408	258575	454619		324234	288075		873009	1000696	902553	100877			457510	220853	232901	748749
1152	linoleate (18:2n6)	Lipid	Polyunsaturated Fatty Acid (n3 and n6)	1105	LC/MS Neg	180	5535	279.233	60-33-3	5280450	4444105	C01595	HMDB00673	6081483776	2954330624	4396391424	6781652480	7544139776	9730727936	7480757248	4446528000	8479879168	1789774976	3194360832	6963092480	4508209152	5210006528	5292498944	6324906496	6193117696	6177259520	9699851264	5381334016	5810344960	4613020160	7382899712	5347072512	5646668800	7888276992	4645736448	5251043328	2063206400	2397080320	5766566400	4979566592	1638831872	4577220096	5174912000	3226174208
1154	linolenate [alpha or gamma; (18:3n3 or 6)]	Lipid	Polyunsaturated Fatty Acid (n3 and n6)	34035	LC/MS Neg	100001337	5450	277.217		5280934	4444437	C06426	HMDB03073	906791296	238632784	626377856	572888064	1389044608	1511104000	528853984	424232064	1141070208	161288288	263492784	683598464	270872416	562958976	511908864	1102446592	782246016	839670336	1763765760	747890304	1158592384	582739264	843839296	817923456	1014091008	1508283520	284818080	828938560	211727584	320881632	1229200128	808672064	166590528	769042816	591207104	497551296
2207	linolenoyl-linolenoyl-glycerol (18:3/18:3) [1]*	Lipid	Diacylglycerol	54951	LC/MS Pos Late	100010932	2229	630.509					HMDB07278	120900		106714		231432	48946	136815		14940								95311			12817	220052	120103	15306	120047	151220	228206		39177	80877	126926	339726	153249	147115	31041		295912
2208	linolenoyl-linolenoyl-glycerol (18:3/18:3) [2]*	Lipid	Diacylglycerol	54952	LC/MS Pos Late	100010933	2268	630.509					HMDB07278	171996		149882		297199	434826	124270		366480	248279							151452		135613	300714	458121	133966	128871	148892	409920	319458		167338	229316	181741	441847	211894	183717	139285	198402	337110
1343	linolenoylcarnitine (C18:3)*	Lipid	Fatty Acid Metabolism(Acyl Carnitine)	57511	LC/MS Pos Late	100015831	1310	422.326											14484398	191353		10124391		144591	244169	2173023	122671									145473
1549	linoleoyl ethanolamide	Lipid	Endocannabinoid	52608	LC/MS Neg	100006726	6150	322.275	68171-52-8	5283446	4446566		HMDB12252	7146213	2802045	3005710	10537625	6967073	19598478	11539539	9444623	8894911	1643412	3538457	14147015	954993	5301826	2436965	3884338	5325508	18732168	33335888	14003203	7107095	11586755	31150998	6390657	7690371	2660454	2169390	11428523	2559480	2153304	2882971	1528027	1895632	5189012	4365901	1197890
2205	linoleoyl-linolenoyl-glycerol (18:2/18:3) [1]*	Lipid	Diacylglycerol	54963	LC/MS Pos Late	100010926	2426	632.525					HMDB07249	2226596	1350781	2288093	400098	3332768	530089	2746589	1066434	205058	657942	2605098	244846		1576797	1029577	741409	999841	136516	385347	343704	2114409	1749600	314545	1938446	1982843	3013654		1227870	1953899	1274323	3882305	2910360	2191357	1584749	412677	2685132
2206	linoleoyl-linolenoyl-glycerol (18:2/18:3) [2]*	Lipid	Diacylglycerol	54964	LC/MS Pos Late	100010927	2478	632.525					HMDB07250	3004224	1525878	3106923	1662175	4031206	3384386	3179438	1497371	3779475	3714750	3056676	1791048	240697	2051242	1207169	1171201	1624018	1301392	2704841	2848815	3936419	2126474	2071761	3196236	4348729	4314590	459574	2219529	2824078	2478041	5011469	3936814	2334663	2611255	2353261	3368616
2203	linoleoyl-linoleoyl-glycerol (18:2/18:2) [1]*	Lipid	Diacylglycerol	54968	LC/MS Pos Late	100010941	2689	634.541					HMDB07248	60289576	40803656	66791612	20125414	73997824	9719976	165437392	35892224	10840056	24608274	72615088	15918220	1737110	43297628	83137448	22112644	39928336	6851921	12505647	8419874	45112628	49800132	12969388	62161552	64333976	73744984	8988724	31489096	58746312	36824472	72783760	68223888	43968284	35490256	15691889	68202736
2204	linoleoyl-linoleoyl-glycerol (18:2/18:2) [2]*	Lipid	Diacylglycerol	54969	LC/MS Pos Late	100010942	2760	634.541					HMDB07248	8105747	4123705	7908649	4749344	9287882	6954787	18243402	4370998	6768490	8483825	9326925	4242489	461405	4343163	3776538	2307072	5283201	2793466	5615762	6432159	8617737	3907835	6580772	8725656	9952755	8945207	3802359	3323696	6460229	6640316	10839594	8411628	5255565	5563369	4516177	6403109
1342	linoleoylcarnitine (C18:2)*	Lipid	Fatty Acid Metabolism(Acyl Carnitine)	46223	LC/MS Pos Late	100003151	1430	424.342	36816-10-1	6450015	4952667		HMDB06469				241865		78431568			62442680			2335556	26468100			1637304		83465	1318392	607002			3603513				83781								298459
1387	linoleoylcholine*	Lipid	Fatty Acid Metabolism (Acyl Choline)	57463	LC/MS Pos Late	100015760	1388	366.337						423005		176206	170221	113921	2682094	154393		1658919			150514	239999			166823		779287	1401057	933554	356361	235094	763626	88394	349670	632489	496888	161777	94453	234628	208949	230464	94031	264211	392769	196512
83	lysine	Amino Acid	Lysine Metabolism	1301	LC/MS Pos Early	407	2850	147.113	56-87-1	5962	5747	C00047	HMDB00182	693277952	274665856	474103232	776265792	409534656	1248163584	558896064	460844512	1166716800	736790272	321170336	813724864	932087296	440286944	486554688	688540992	435707968	722533120	864990336	643177728	572670208	401630592	809623872	330361504	533490624	537862912	989697408	532056128	500152864	461618464	427709280	299505856	345146496	567572352	690556352	394605824
649	lysylleucine	Peptide	Dipeptide	40020	LC/MS Pos Early	100003196	3370	260.197	7369-79-1	4682588	3870665		HMDB28955	2527850	349415	1581695	526134	1393303	26149964	266893	670555	6143971	659194	351827	474781	10509851	455736	94954	6650164	250038	6036212	14643335	4686873	1558010	1071971	16976400	883674	1038688	3699719		2644573	1762020	883573	1475471	948407	597001	3002166	744990	496303
1064	malate	Energy	TCA Cycle	1303	LC/MS Neg	409	615.6	133.014	6915-15-7	525	510	C00149	HMDB00156	38382784	20549382	24392320	3066170	26027232	5751199	34205624	21845196	39010648	10132894	18290140	9268625	42091400	22442900	35265188	39764784	20427822	16657957	36013856	11409742	22386792	29176108	5696013	4516552	10651220	22665532	249533792	19672336	28992620	12723737	29873810	21373798	18976772	28960994	22995434	25677056
1242	maleate	Lipid	Fatty Acid, Dicarboxylate	20676	LC/MS Polar	100000707	2510	115.004	110-16-7	444266	392248	C01384	HMDB00176	2516387	1159109	1819487		1424636	260483		2223747		2045960	2023842		621170	2490341	464448			2423900	1732470	1905229	4077324	1847941	2187660	557341	2123070	2355941	655008	1789262	1574244	2249588	1471357	1450517	2962292	1334596	975854	1639217
1081	malonate	Lipid	Fatty Acid Synthesis	15872	LC/MS Polar	818	3447	103.004	141-82-2;26522-22-85-0	867	844	C00383	HMDB00691	371720256	352257504	409593344	482244864	387717312	293921088	218724944	550434752	181555136	252915808	465845024	391445920	109226472	391742112	121745720	91143240	371850720	427820928	381025568	375176448	407890016	445195808	484361856	286697408	574346304	347633216	5990978	385038976	348521408	485498848	367778944	415606400	570021952	374715840	275248768	432148192
1080	malonylcarnitine	Lipid	Fatty Acid Synthesis	37059	LC/MS Pos Early	100001526	2086	248.113	853728-01-5	22833583	21403153		HMDB02095	873930	1363683	723448	1926278	2115450	530975	1012230	2842628	876384	1649256	2811109	1585319	687784	2556243	544952	335456	1786252	1561045	1554890	689835	1799394	1524218	2055661	979178	2690515	715711		904813	1156711	1407015	719501	855024	1619059	716840	1197065	1345843
926	maltohexaose	Carbohydrate	Glycogen Metabolism	35170	LC/MS Polar	100001448	5860	989.32	34620-77-4	439606	4450599	C01936	HMDB12253	1817298	140769	800725	1299675	584725	221056	336623	1300566	1566844	71803				813831		512269		2558145	1562899	911584	475970	511725	1961780	395383	518729	1445074		1457501	1375754	925954	942630	1311104	340774	986527		1088663
928	maltopentaose	Carbohydrate	Glycogen Metabolism	35163	LC/MS Polar	100001447	5365	827.267	34620-76-3	13489094	2941513	C06218	HMDB12254	10533876	1765083	5302944	12767832	3237196	6479150	5794342	5491675	14942760	3023966	1324272	557734	27873	4977748	1537261	3934952	1046922	22394628	18768572	10816864	3986514	6083739	19125294	3299660	4757349	7867141		8013271	7956001	7109413	4374345	4918130	3328471	6577019	1298458	4491664
934	maltose	Carbohydrate	Glycogen Metabolism	15586	LC/MS Polar	913	3329.4	387.114	6363-53-7	10991489	388469	C00208	HMDB00163	692425920	119603752	436694080	341772736	274993184	55977748	169832448	472534272	351232736	69087408	39638792			381602592	28455034	228888688	14610309	714238464	558735232	267316608	193135440	239328240	572308800	227984736	169951504	574908416		805826496	241821488	284873376	419428608	845719552	219010992	360412736	10359367	628952192
931	maltotriose	Carbohydrate	Glycogen Metabolism	44688	LC/MS Polar	100000276	4286.4	549.167	1109-28-0	439586	388669	C01835	HMDB01262	216198896		183306112	26673148	75084592	2481935		118727488	25508072		547749	397739	186832	70506912	4859367	35906936	517502	90200160	60686764		21646418	59510028	58530256	36902848		180532736		330630688			140136624	473781728		103984080		243892832
976	mannitol/sorbitol	Carbohydrate	Fructose, Mannose and Galactose Metabolism	46142	LC/MS Polar	100001740	2320	181.072		5780	440	C00794	HMDB00247	380625536	135137984	174844144	68788304	77435760	33742560	26342080	79499184	17926852	437281696	173751360	21357508	19923584	75355648	151247872	20090532	30313090	33979044	24289536	319816704	126418128	107191032	90315752	32470176	147077760	135943168	11888409	699819264	188856400	116986592	135182768	409805056	340129472	228105424	90337400	111394744
977	mannose	Carbohydrate	Fructose, Mannose and Galactose Metabolism	584	LC/MS Polar	803	2200	179.056	3458-28-4	18950	141983	C00159	HMDB00169	184270				1099104	2015901	956715		2737326	1475615		1518570	4019167		2967472	967932		424863	1795973	1158666	169966	165507			266801	314540	17991744		1471818						2240609
1111	margarate (17:0)	Lipid	Long Chain Fatty Acid	1121	LC/MS Neg	891	5731	269.249	506-12-7	10465	10033		HMDB02259	19947650	11526913	14855184	23568774	33030572	62820164	49773204	19568608	70579104	10194676	10900588	36194376	51670144	16524003	55153396	50265032	35146964	16638243	48833020	22299844	37205120	21641312	32559382	27434368	18399432	28432516	123740048	18849478	16959456	13782821	14259176	13112249	7885063	11875626	68034040	15130031
1368	margaroylcarnitine*	Lipid	Fatty Acid Metabolism(Acyl Carnitine)	57512	LC/MS Pos Late	100004054	1424	414.358	106182-29-0		35015987		HMDB06210						941774			574397			209239	740541
1163	mead acid (20:3n9)	Lipid	Polyunsaturated Fatty Acid (n3 and n6)	35174	LC/MS Neg	100001472	5650	305.249	20590-32-3	5312531	4471956		HMDB10378	597104	85385	156192	1137587	1087306	20727728	2082362	479448	34383220	442107	131609	1561348	20748870	1058191	5240235	7616076	820939	513874	1118415	275992	430948	505424	390231	2377679	731969	163792	16609608	436142	15941	70548	95867	185359	98943	234498	610191	124893
306	methionine	Amino Acid	Methionine, Cysteine, SAM and Taurine Metabolism	1302	LC/MS Pos Early	415	2526	150.058	63-68-3	6137	5907	C00073	HMDB00696	905030400	288347648	386832704	969829568	465770016	1817454720	712838848	702992640	1517406592	902247360	296837632	912374080	1066535616	611785024	523271680	869774464	570076096	1019223552	1329716352	810017472	653458880	407258976	1280426880	507844384	617950080	589070976	1429781504	683372672	392807488	559254016	492055200	392516288	306550560	661042112	1040278144	484763648
310	methionine sulfone	Amino Acid	Methionine, Cysteine, SAM and Taurine Metabolism	44878	LC/MS Pos Early	100004635	1250	182.048	820-10-0	69961	63154			105598	54500	72147	71330	215789	125199	194274	192852	138473	121987	148867	197255		194523	77825		176746	133116	119541	69144	275136	79494	138684	120021	240224	82571		136902	68182	53538	113531	46253	83666	156225		42197
311	methionine sulfoxide	Amino Acid	Methionine, Cysteine, SAM and Taurine Metabolism	18374	LC/MS Pos Early	100000039	1272	166.053	3226-65-1	158980	139840	C02989	HMDB02005	89160696	53188876	63089384	151502064	51915788	149563968	86422560	97443856	112516984	57449136	48634936	149193056	109410264	87931320	56551024	49681004	78790608	120596088	120711368	52869428	112218984	61240024	90953296	50028184	73157336	56470112	58059384	74758480	45316352	46610744	71152528	48373216	57642976	83230968	58551092	47047264
3894	methyl glucopyranoside (alpha + beta)	Xenobiotics	Food Component/Plant	46144	LC/MS Neg	100005864	1070	193.072							1380011		6700399	345877	3888084	476207		3714937						1832517	434514	452837
3809	methyl indole-3-acetate	Xenobiotics	Food Component/Plant	1584	LC/MS Pos Early	1104	3339	190.086	1912-33-0	74706	67279		HMDB29738	8405551	15636497	8301663	1459804	13256100	1495845	7213252	7475724	518908	1761899	10461208	1773574	1342524	18177580	8879141	4588096	3942507	2661488	1914992	2513513	3270495	15806975	2632415	1652540	3671848	10095284		5492569	8172099	4431682	9865186	10321184	13661627	4399768	2079090	16999300
3334	methylphosphate	Nucleotide	Purine and Pyrimidine Metabolism	37070	LC/MS Pos Early	100001805	544	113	7023-27-0	13130	12578		HMDB61711				134466		3472585	190984		1634143	145535		157882	573068		4175686	266142	234932	95967	438125	73757	44157		333448		132160		9801950								308397
289	methylsuccinate	Amino Acid	Leucine, Isoleucine and Valine Metabolism	15745	LC/MS Polar	2051	2800	131.035	498-21-5	10349	9922		HMDB01844	489724	440979	1237304	506582	772734	1233960	1282748	1157271	980764	1431466	1111960	1619878	1431192	2100831	1929000	665333		1582332	1563022	1344277	1420543	684797	876375	972647	855975	908180	28744452	1064525	1094311	1425500	803010	574665	717308	1280581	1006464	885353
1563	myo-inositol	Lipid	Inositol Metabolism	1124	LC/MS Polar	363	3506.3	225.062	87-89-8	892	10239179	C00137	HMDB00211	3751849	4959323	11053780	73756216	8027044	66699144	13370127	3917604	52977816	8946905	4315541	28845492	56779340	8353760	2302208	12049874	10535550	20068436	44815480	12139755	9729542	6866786	110138256	8479618	15126313	78980968	85562672	24888344	29276850	12828108	11334048	161265296	20120944	15690749	198663856	9734453
1104	myristoleate (14:1n5)	Lipid	Long Chain Fatty Acid	32418	LC/MS Neg	100001198	5346.9	225.186	544-64-9	5281119	4444564	C08322	HMDB02000	15052509	16850336	13080097	14640888	18044804	18415392	29933690	19228830	10100236	8511452	12743228	11641429	9039459	13704596	18171332	15165084	12321316	11136182	8527857	10920876	15000506	15156922	14924467	19603964	16715671	10234000	10241398	18229890	12777030	13688212	18488830	16856544	8822813	17148326	11261782	15112933
1346	myristoleoylcarnitine (C14:1)*	Lipid	Fatty Acid Metabolism(Acyl Carnitine)	48182	LC/MS Pos Late	100006051	1316	370.295	889848-55-9	90659872	34999520								3277894			4054383			249327
384	N('1)-acetylspermidine	Amino Acid	Polyamine Metabolism	57689	LC/MS Pos Early	187	3075	188.176	14278-49-0	496	482	C00612	HMDB01276	26537096	2991863	8801642	6172662	4878935	6453741	1122557	6044353	3059826	26287908	11260653	2799907	8247957	21074280	968482	1044421	1732805	12378701	3619152	19086844	2816909	59886104	5531629	2153843	12307086	27063594	141453	28733428	7377901	8242393	17229188	19872504	24042274	20129180	5174218	5863966
2336	N-2-hydroxypalmitoyl-sphingosine (d18:1/16:0(2OH))	Lipid	Sphingolipid Metabolism	57697	LC/MS Pos Late	100015642	2692	554.514	34839-02-6		30786072			1725139	229968	478508	6990010	2969485	7475663	5666515	1150998	9600140	1171646	260191	1882972	17325916	1742361	6008488	3874921	1665416	1662830	1639293	1799953	1167384	1095810	1420957	2919848	509108		81448048	1080446	760739	965554	1484519	1888988	935087	589483	4804321	1078631
66	N-acetyl-1-methylhistidine*	Amino Acid	Histidine Metabolism	43255	LC/MS Pos Early	100004299	2100	212.103		193270				628092	323000	773524	334619	508485	327548	211605	698325	178468	1299348	706628	240887	382149	365508		188155		778524	506568	883104	458425	571379	917918	274207	1268374	840613		460845	983507	904605	535069	347297	1309984	595024	216483	468614
3302	N-acetyl-beta-alanine	Nucleotide	Pyrimidine Metabolism, Uracil containing	37432	LC/MS Polar	100002102	1762.4	130.051	3025-95-4	76406	68881	C01073		14415380	3223815	7661633	4932614	6661727	1562904	1586441	8774381	285497	33388794	28388652	1434133	1922591	6474360	1468262	2340916	954236	7755663	2421620	17243008	11081010	13820431	4176648	3675128	14983314	12020988	2397389	9597476	5718304	9947958	16796416	14083634	16979708	14374126	4322542	5951238
105	N-acetyl-cadaverine	Amino Acid	Lysine Metabolism	43530	LC/MS Pos Early	100002249	2385	145.134	32343-73-0	189087			HMDB02284	11180717	358826	1890384	799066	8437802	7610490	1379162	1210124	5062155	227536496	115663976	247758	1872852	47845476	609566	3128740	771650	421973	1182294	1192186	69663	244897	313102	5554830	172864544	1708450	908221	14141563	273612	227817	1028383	11670556	334515	5969148	440377	1191484
30	N-acetylalanine	Amino Acid	Alanine and Aspartate Metabolism	1585	LC/MS Neg	1110	861.2	130.051	97-69-8	88064	79449	C02847	HMDB00766	9130788	3714349	8028708	8515290	5238491	9298803	4367989	6908257	5711280	17143880	8776054	7277886	4805684	4167618	3853139	1702260	4088134	11724210	12047292	11503856	5886489	7625886	12590460	4343823	9640553	5665578	3394389	11016644	9649041	9431529	5568495	3252942	11113557	8345567	7472793	3417254
357	N-acetylarginine	Amino Acid	Urea cycle; Arginine and Proline Metabolism	33953	LC/MS Pos Early	100001266	2245	217.13	155-84-0	67427	60752	C02562	HMDB04620	12292710	9159017	12526705	13832026	12523520	5953213	6134130	20555172	5101121	24977518	24211004	9667332	4638375	19213068	3339222	2573911	9143646	16060822	12066173	10984676	11690785	13362009	16062466	13632235	16689244	12523765	231083	11591270	13657366	12099084	12337334	13621487	16949438	13576930	6591373	13785505
39	N-acetylasparagine	Amino Acid	Alanine and Aspartate Metabolism	33942	LC/MS Pos Early	100001257	785	175.071	4033-40-3	99715	90090		HMDB06028	1769550	923341	1411791	484611	1279407	301948	809089	640077	63167	8121397	2540053	464257	289252	824607	441845	197784	816719	826992	569987	1377190	1481929	1189791	933516	1355247	2094703	1341608	360570	1122757	1209421	1149181	1268654	1466640	1395604	2006212	510468	1287797
35	N-acetylaspartate (NAA)	Amino Acid	Alanine and Aspartate Metabolism	22185	LC/MS Polar	100000787	3143	174.041	997-55-7;997-55-7	65065	58576	C01042	HMDB00812	2125317	1527596	1261370	3376740	1014298	4567080	2179662	2381042	2783696	7025077	3104194	2891216	2443570	2948986	2360353	907458	1433232	2364514	2210927	2478969	1608163	1008672	1858381	1348606	3455746	1042534	757661	1652087	1739803	1265759	1197866	3975711	1063171	2501334	1729265	1989532
439	N-acetylcarnosine	Peptide	Dipeptide Derivative	43488	LC/MS Pos Early	100004046	2141	269.124	56353-15-2	9903482	8079136		HMDB12881	886775	942792	695866	1650132	737899	1711574	1313475	584520	1853102		547974	1544247	3747935	1312090	2230458	1539053	538124	1070376	938389	582929	1075158	795905	251192		801108	371183	120840	450472	261273		782573	857728	1932449	622258	2725582	732229
358	N-acetylcitrulline	Amino Acid	Urea cycle; Arginine and Proline Metabolism	48434	LC/MS Neg	100001577	940	216.099	33965-42-3	656979	571213	C15532	HMDB00856	258081									40074384					76336																92609	156782
324	N-acetylcysteine	Amino Acid	Methionine, Cysteine, SAM and Taurine Metabolism	1586	LC/MS Pos Early	1107	1416	164.038	616-91-1	12035	11540	C06809	HMDB01890	91923	167368	114002	96063	97190	317819	115857	76178	253270	314288	195020	157223	350236	175742	137266	67974	117195	85136	110365	136828	151689	116020	127688	181383	85925	109928	100643	118710	150311	94663	132401	133987	138754	60072	200602	133523
1029	N-acetylglucosamine 6-sulfate	Carbohydrate	Aminosugar Metabolism	21365	LC/MS Polar	100000700	1777	300.039	10357-00-3	193456	3615280	C04132	HMDB00841	683965	3789873	1327725	2817856	1240235	4759450	3107790	2369587	4274256	496177	1600451	8901014	13782827	3399902	14239071	2495168	6103900	1497989	1272545	1055252	2307201	904536	748318	493047	622802	545608	6941726	970152	4468820	1207936	1419539	1070510	4031669	1048106	3278793	1017648
1048	N-acetylglucosamine/N-acetylgalactosamine	Carbohydrate	Aminosugar Metabolism	46539	LC/MS Pos Early	100006435	715	222.097		24139			HMDB00215	3011636	3014214	7599758	9140666	5907482	27665538	6386484	3594038	16271692	10515518	4350553	7914045	18633240	14392025	13282153	4638096	4395421	3766182	5626892	6259144	6619575	3024057	7625696	7587462	7329679	7514835	65274924	4605937	11193051	5750349	4609731	1724485	7501500	2229485	12123943	2049115
1045	N-acetylglucosaminylasparagine	Carbohydrate	Aminosugar Metabolism	48149	LC/MS Pos Early	1215	1212	336.14	2776-93-4	123826	21403014	C04540	HMDB00489	660148	2140536	943969	1973512	972766	1922387	1806681	1946125	1143604	1012964	3222454	3875517	8133780	3804021	7181670	1576159	2634440	590433	944219	768662	2208110	948089	771239	629068	1290314	744709	1003671	858282	1863478	1527367	1565420	1483477	1919940	1419872	2833149	2062038
42	N-acetylglutamate	Amino Acid	Glutamate Metabolism	15720	LC/MS Pos Early	100000282	1050	190.071	5817-08-03	70914	1266066	C00624	HMDB01138	1976089	1947763	1496875	678336	885689	2206308	753094	1563941	819758	12671898	624333	1651333	1119129	1959525	2082515	389088	998016	2059062	2430000	6493529	891401	838155	1952495	2958326	737334	1338561	925278	1297060	901687	1231972	2449326	6805409	822025	5523322	651836	3329295
43	N-acetylglutamine	Amino Acid	Glutamate Metabolism	33943	LC/MS Pos Early	100001253	845	189.087	2490-97-3	182230	158492	C02716	HMDB06029	5704997	2605858	5073278	1746539	4051197	1487138	2723080	2782794	866878	30284126	8432982	1485935	1759181	2621171	1595526	2204704	2241043	2747811	2121605	4918837	3487570	4089136	3507758	5953552	7957280	4976110	937462	3500048	4383538	3546956	4771990	4409717	6387413	5933815	2278480	3944387
2	N-acetylglycine	Amino Acid	Glycine, Serine and Threonine Metabolism	27710	LC/MS Pos Early	100001006	826	118.05	543-24-8	10972	10507		HMDB00532	2167827	1959110	1988563	752423	1486588	980388	1747892	830088	543321	25699808	2843508	1195549	729076	1111170	1480935	977804	1124630	751096	774657	3757429	1901800	1251335	638304	4183082	2112574	1786264	1034494	1400365	840426	1492936	2328203	5198362	1184926	11370637	963103	2588105
81	N-acetylhistamine	Amino Acid	Histidine Metabolism	48679	LC/MS Pos Early	100006123	2287	154.097	673-49-4	69602	62805	C05135	HMDB13253	1382210	1484209	1324810	1151522	1082181	871532	794239	809649	1313219	962708	904745	977081	1892148	1017978	751465	1840466	1059448	1311285	1349658	2353392	1296723	1137387	919068	887976	1697173	1013767	29960594	1391464	1309673	1656506	794975	884418	1961125	4800790	1913213	1632716
64	N-acetylhistidine	Amino Acid	Histidine Metabolism	33946	LC/MS Pos Early	100001293	2065	198.087	39145-52-3	75619	68142	C02997	HMDB32055	1259786	1511093	1730763	484085	1284281	424532	689238	1360377		10510158	3211341	604103	289002	1372703	246843	269273	636130	1019671	758608	1342610	1017233	858849	937710	3813322	2186706	1131813		1118104	1502263	1265050	1415457	2669844	1732964	1808599	296815	1532413
277	N-acetylisoleucine	Amino Acid	Leucine, Isoleucine and Valine Metabolism	33967	LC/MS Neg	100001276	2325	172.098	3077-46-1	2802421	2081100		HMDB61684	1322967	484636	1902256	327519	799984	389993	518456	728578	143921	5944194	1600243	331021	136765	418760	291245	257490	437367	1176797	668050	976627	480142	1158139	1198268	819599	1294622	1726059		785578	416470	572547	923582	1207162	1052290	910509	508319	1135636
242	N-acetylleucine	Amino Acid	Leucine, Isoleucine and Valine Metabolism	1587	LC/MS Neg	1082	2400	172.098	1188-21-2	70912	64075	C02710	HMDB11756	1580205	629964	1654657	458420	1154644	426871	759076	964453	336631	5231197	1555374	364484	301502	656585	441112	443231	470180	1230380	986595	1064563	754680	1196444	1553557	1514154	1769274	1714167	157959	1087600	727820	624515	1305190	1341661	945790	1072548	574596	1357273
307	N-acetylmethionine	Amino Acid	Methionine, Cysteine, SAM and Taurine Metabolism	1589	LC/MS Neg	1083	1787	190.054	65-82-7	448580	395338	C02712	HMDB11745	14437088	2978401	13006767	9400430	4995452	21400974	7569300	7602482	13177384	16500766	7566584	8236346	11796136	4074781	5070309	7170025	4122707	15756079	21747866	17201164	5847046	9925995	20028522	6355540	10884413	11503036	4411017	11367378	13504561	11799471	7255321	3982712	11507663	11679175	10207591	4007674
312	N-acetylmethionine sulfoxide	Amino Acid	Methionine, Cysteine, SAM and Taurine Metabolism	45428	LC/MS Pos Early	100005463	880	208.064	108646-71-5	193368	167798			15328150	8592994	19203712	10409685	10716175	8033070	8385980	21636980	2494121	25424774	14948025	8115484	4060095	13130902	3939895	2537621	7954724	19288432	12381301	14489386	18223112	14418267	20232870	5787160	20332922	16038882	401275	16173029	18600594	17104360	11945918	9247997	25006738	15601666	6097483	8989778
1034	N-acetylneuraminate	Carbohydrate	Aminosugar Metabolism	32377	LC/MS Polar	1162	3072.6	308.099	131-48-6	439197	10292217	C00270	HMDB00230	1917789	9512681	4556336	14704078	1765464	20146878	13001014	9796845	43338716	2527524	4282029	35943768	76001496	8635794	78338168	20405538	15769324	2608244	3245890	3759503	6279185	3036356	3437434	863718	3395682	3975802	4203612	4736567	9532725	4647239	3300157	7760456	8846399	3115563	10915251	2525408
109	N-acetylphenylalanine	Amino Acid	Phenylalanine Metabolism	33950	LC/MS Neg	100001256	2597	206.082	2018-61-3	74839	67404	C03519	HMDB00512	1612592	605046	1735543	498126	1004749	629989	976823	1136637	462349	9360572	2840974	447625	642475	623369	619486	639379	685215	1297972	781161	746499	864990	1489448	1226189	1349580	1795833	2240133	312740	902174	1119843	737158	1228724	1554705	896587	1103356	1020567	1991523
359	N-acetylproline	Amino Acid	Urea cycle; Arginine and Proline Metabolism	34387	LC/MS Pos Early	100001334	1695	158.081	1074-79-9	322640	285677			8085191	2017929	6556483	3685769	8775399	3419698	3855733	13711346	2317681	18560932	7872483	2286098	844427	5903283	1181289	870941	2444325	9294989	8131446	5651416	6111897	5402892	11173130	4441173	19677966	10755120	190487	4939546	9113942	8073844	4790463	2339593	8627828	3875627	1427702	3335203
391	N-acetylputrescine	Amino Acid	Polyamine Metabolism	37496	LC/MS Pos Early	192	2230	131.118	18233-70-0	122356	109095	C02714	HMDB02064	6856536	753053	3324466	2021275	4987552	5348636	1297427	2081780	2725427	10234664	11254228	1361617	1259234	6225569	856064	987148	1390614	2229424	2348520	2769467	2071231	2101540	1286231	2634411	13139463	2310283	503949	5707245	2184322	2091218	3027648	4263287	2677907	5743003	1915841	3007624
10	N-acetylserine	Amino Acid	Glycine, Serine and Threonine Metabolism	37076	LC/MS Pos Early	100001851	811	148.06	97-14-3	65249	58744		HMDB02931	5476903	5864482	6167419	5125458	4884252	9063322	7121019	5459005	3885950	38199652	12461166	11032093	4854381	5117304	6620456	3141012	6870928	6820219	6769907	8667903	6792530	4759918	6995868	6572250	10593423	5199060	28920536	5294962	6673452	7567303	5576912	6478236	10270875	11655032	4752750	4378508
336	N-acetyltaurine	Amino Acid	Methionine, Cysteine, SAM and Taurine Metabolism	48187	LC/MS Neg	100005466	800	166.018		159864	140553			1791279	6320867	1796235	5148813	2133541	3428489	3131246	2386493	3413060	7766887	9882150	8412511	13519216	6034814	9009102	5966231	3668952	1490434	1398311	1932012	3726596	2678576	1112069	3612851	7099967	898673	7613632	2174345	4076167	1992266	1507732	1219253	4750598	1541525	3537103	1858818
17	N-acetylthreonine	Amino Acid	Glycine, Serine and Threonine Metabolism	33939	LC/MS Neg	100001274	821.6	160.062	17093-74-2	152204	3841173			17138392	11059998	21802796	10531084	9562818	6915463	9588897	12443646	2817506	44840652	27201998	7903003	6804284	10724702	6159930	2476865	6654940	19536396	16666392	21067980	12595093	15441623	17051150	7354838	20838530	18595878	4477187	17698052	24729200	20992936	14440797	13734267	32773778	21448052	9971031	10452122
195	N-acetyltryptophan	Amino Acid	Tryptophan Metabolism	33959	LC/MS Neg	100001254	2630	245.093	1218-34-4	700653	610602	C03137	HMDB13713	48601	54177	72522	47127	44741	58721	92276	77331		615301	487632		39465		130585	54642	42963	41907			62854	50558		72693	80718	62190	185879	41712	130040	36651	71306	35415	61161	49491	47543	58992
123	N-acetyltyrosine	Amino Acid	Tyrosine Metabolism	32390	LC/MS Neg	100001104	1680	222.077	537-55-3	68310	61606		HMDB00866	337246	280191	416941	235867	380467	135175	435901	439434	155992	1407416	752555	188375	147365	400980	261641	180183	261599	290792	241894	212599	313467	292588	267658	424897	500307	425153	149696	236857	419962	279904	300050	328540	381682	323512	180965	438484
296	N-acetylvaline	Amino Acid	Leucine, Isoleucine and Valine Metabolism	1591	LC/MS Neg	1084	1704	158.082	96-81-1	66789	60154		HMDB11757	532715	377392	666241	345047	314218	773577	624587	583776	350520	1260922	846120	805580	536672	461026	755040	225609	507676	556568	492010	524515	406950	434241	528604	496214	574561	490051	747555	426979	506841	536944	385976	336138	738082	567654	437832	342697
361	N-alpha-acetylornithine	Amino Acid	Urea cycle; Arginine and Proline Metabolism	32984	LC/MS Pos Early	100000285	2000	175.108	6205-08-09	439232	388369	C00437	HMDB03357	740153	503300	657376	369484	611762	324855	595909	659933	196924	528474	634452	246880	126063	659754	396538	311042	308908	547512	576164	404113	553907	805372	486478	580732	573327	628940	434228	666949	640198	573236	676423	710412	688449	674506	292741	771624
360	N-delta-acetylornithine	Amino Acid	Urea cycle; Arginine and Proline Metabolism	43249	LC/MS Pos Early	100004523	1877	175.108		9920500	8096135			510084	114869		267488	375205	832080	188132	197956	289992	127716	90656	123408	315737	331367	388743	294397	373191	483559	623123	485271	121177	303326	183534	169692	171128	283770	1627493	97495		56805	273552	112919	219318	171239	326709	460769
308	N-formylmethionine	Amino Acid	Methionine, Cysteine, SAM and Taurine Metabolism	2829	LC/MS Neg	194	1543.8	176.039	4289-98-9	439750	388809	C03145	HMDB01015	1322385	553618	957009	1033559	1238935	2257869	1079493	985957	1265410	5175179	2773913	832821	1045946	1148428	1294143	598416	606894	1063584	1215621	1252887	850999	670704	1440289	3473393	2993237	782020	177057	1447800	1049948	803929	822312	796474	763523	1250815	818870	526699
174	N-formylphenylalanine	Amino Acid	Tyrosine Metabolism	48433	LC/MS Neg	100006056	2360	192.067	13200-85-6	759256	663938			1061263	721089	1108923	380400	750621	316877	937317	887375	202659	539162	691894	375497	410125	710041	688017	339440	634135	618967	539712	458172	1246854	603196	557475	1002774	744566	1017538	703860	711471	904407	561253	875401	624349	475986	907620	378069	894793
1548	N-linolenoyltaurine *	Lipid	Endocannabinoid	46224	LC/MS Neg	100005815	5412	384.221										3078719	347039	582771		147152		298192													2338140	3101268		411608
1325	N-linoleoylglycine	Lipid	Fatty Acid Metabolism(Acyl Glycine)	32462	LC/MS Neg	1506	5510	336.254	2764-03-06	6433346	4938516			89067			177638	185736	540680	277206	270865	266640		136123	273091		111842	114343		225204	281022	432011	167891	236014		249962	166396	108597		1267003	144374			123478				165180
2339	N-margaroyl-sphingosine (d18:1/17:0)*	Lipid	Ceramides	57367	LC/MS Pos Late	100015611	3054	552.535			24715876						389543	194071		576557			580726		443478	1244028		1396381		93234				291251	79373		374500			32109388								309645
54	N-methyl-GABA	Amino Acid	Glutamate Metabolism	39577	LC/MS Pos Early	100003152	2109	118.086	1119-48-8	70703	63869	C15987		79678752	10213331	27564964	88824168	22970320	70718928	60709204	103753576	85638160	59332176	33377636	75342144	35437888	77249472	45269780	39821824	53580312	49067408	51963072	26789154	15378988	74181704	11127177	59310556	82294936	54466940	108267984	89082552	28564688	26292158	53015320	49355616	44883984	46723720	29821620	27741328
369	N-methylproline	Amino Acid	Urea cycle; Arginine and Proline Metabolism	37431	LC/MS Pos Early	100001956	1335	130.086	475-11-6	557	541			3650970	429135	1378770	2694951	1232185	3475058	1252366	4418045	3229317	2289701	530155	1220629	1301407	1363430	638571	747547	614875	5192494	3336155	2461966	2233896	1476137	4670863	862279	4296431	3939032	1338598	3989864	2061994	1882878	3330350	2826027	1820288	3243066	909445	1246393
371	N-monomethylarginine	Amino Acid	Urea cycle; Arginine and Proline Metabolism	43586	LC/MS Pos Early	100004488	2845	189.135	53308-83-1	132862	117259	C03884	HMDB29416	888827	455148	752719	3172376	1160020	5126924	4462556	1308783	5480557	2493684	1092601	5473417	2973309	2034991	1111663	2218462	1606151	1693236	2095112	1371523	1453933	985353	1345475	2087042	1249009	607373	33582168	700903	575154	1014067	613969	320075	675593	791224	3755402	622303
1545	N-oleoyltaurine	Lipid	Endocannabinoid	39732	LC/MS Neg	100003119	5610	388.253	52514-04-2	6437033	4941625							6392754	599213	578916		453664		243368	244043	346567	116872	68124	417560								3194388	3597116		5822791
2244	N-palmitoyl-sphinganine (d18:0/16:0)	Lipid	Sphingolipid Metabolism	52604	LC/MS Pos Late	100009028	3090	540.535	5966-29-0	5283572	4446685		HMDB11760	3071063	422463	891587	4578215	3235253	7130085	2948255	1211179	5776913	1642769	255250	11176395	35039884	956706	28872022	11233154	5287496	3449640	3562343	2049964	1558654	942114	2568139	5217169	2565833	476506	102246144	2680261	650426	798180	1403484	949237	761917	1029563	3688220	1546199
2338	N-palmitoyl-sphingosine (d18:1/16:0)	Lipid	Ceramides	44877	LC/MS Pos Late	1518	2893	538.519	24696-26-2	5283564	4446677		HMDB04949	11039406	2030185	4064753	17839884	10932372	9044446	21627844	6234169	9501963	16974860	2383230	15304528	38607104	8378847	45970424	16140952	6949252	5676456	6457783	6314847	10781970	6010558	4508428	17895782	6683123	1434859	749301120	2825738	5295072	7279432	3110557	3365402	5561568	6106214	12759531	4444468
1321	N-palmitoylglycine	Lipid	Fatty Acid Metabolism(Acyl Glycine)	42092	LC/MS Neg	100003686	5580	312.254	2441-41-0	151008	133100		HMDB13034				153267	108239	384077	206850	156731	277874	62548	89008	261342	195754	157611	225626	152224	105942	183772	254158				187576			76414	485890	116834						77449
1547	N-palmitoyltaurine	Lipid	Endocannabinoid	39835	LC/MS Neg	100003239	5560	362.237	83982-06-3		14435932							5404052		511247																	3201019	2306799		5460481
2340	N-stearoyl-sphingosine (d18:1/18:0)*	Lipid	Ceramides	54979	LC/MS Pos Late	1547	3392	566.551	104404-17-3	5283565	4446678		HMDB04950	646758			3816849	289997	2093102	4319012	841926	2647540	257317		4399589	4475745	312359	7594134	4058217	1469832	742733	587683	406784	500876	176421	586394	400352	318388		69246544	336330		82831				304461	4206994
1546	N-stearoyltaurine	Lipid	Endocannabinoid	39730	LC/MS Neg	100003240	5782	390.268	63155-80-6	168274	147194							591359	92333							75072											354410	375225		3056098
107	N-trimethyl 5-aminovalerate	Amino Acid	Lysine Metabolism	57687	LC/MS Pos Early	100015962	2186	160.133			34236878			557106	901361	863129	2956355	962996	13782633	934680	689162	7664896	1373633	2072315	4065928	3102271	1379154	455153	599484	618811	694970	577599	1128428	973472	574942	4275286	604815	1830895	1370733	3956281	1448022	2348453	1588334	1422823	2320542	1654059	1518048	2176901	1112559
389	N1,N12-diacetylspermine	Amino Acid	Polyamine Metabolism	52987	LC/MS Pos Early	100002132	3105	287.244	61345-83-3	132680	117134	C03413	HMDB02172	176582	124499	82620		77328		185137	202483	143251	2950575	706195	238091	1092737	3051484	150320		54133		118598	272093	78631	3579712		294063	322348	887860		536159		162577	347542	346129	752951	375885	190650	114735
3222	N1-methyladenosine	Nucleotide	Purine Metabolism, Adenine containing	15650	LC/MS Pos Early	1242	2120	282.12	15763-06-1	27476	4573813	C02494	HMDB03331		496266	404331	10204693		6833597	6837614		3218252			13365958	8911848		6399662	4120253	8506502	12478553	10202494		11236715	14522107	13868977			4261976			24649584	15923421			1360255		6377155
3256	N1-methylguanosine	Nucleotide	Purine Metabolism, Guanine containing	31609	LC/MS Pos Early	100001122	1980	298.115	2140-65-0	96373	86996		HMDB01563	1077239	4066359	2136911	9340464		12468251	8107660	3894227	9167390			15346433	14981743	55406	10729708	7620284	8337973	5876458	5552890	432233	5715998	8049485	6683168	173516	164326	3596314	1225323	2347271	9743409	7848112	2645992		2913735	233117	9028851	2682659
3200	N1-methylinosine	Nucleotide	Purine Metabolism, (Hypo)Xanthine/Inosine containing	48351	LC/MS Pos Early	100001409	1430	283.104	20245-33-4	65095	513976		HMDB02721		562532	50753	5395169		7179682	5205217	1067308	5260763			9397397	12881680		13043551	5253050	5639406	2118402	1996505		1260957	1269205	3605386			372250	788253	291170	1848234	1307101	483903				5072937	274771
3259	N2,N2-dimethylguanine	Nucleotide	Purine Metabolism, Guanine containing	37081	LC/MS Pos Early	100001853	2465	180.088	1445-15-4	74047	66666			21925664	8993627	17462690	605506	23322126			10324481		5407029	13123441	757552	1536731	24268520	224919	1459282	836880	2901369	3193503	24269166	3910126	3057790	3925974	13250850	22097680	8006507	216176	15644726	955704	5571904	12717899	16246582	23993540	23218348	5397859	20433076
3258	N2,N2-dimethylguanosine	Nucleotide	Purine Metabolism, Guanine containing	35137	LC/MS Pos Early	100001412	2210	312.13	2140-67-2	92919	83878		HMDB04824	1136554	7630454	6970260	13579986	2104472	14484627	8966316	8654164	9040162			20758008	18479456	610401	18790812	9258487	13339290	12469033	10864745	421054	12063676	13506555	12212143	121810	164198	9435740	567022	3266186	16808980	13977157	7873823	790275	7623154	773512	16347721	6799995
87	N2,N6-diacetyllysine	Amino Acid	Lysine Metabolism	48455	LC/MS Polar	100006124	1554	229.119	499-86-5	91827	82921			1791584	987276	1064084	1864502	1018207	972803	1385892	1256658	532184	6743849	3315427	826867	552782	1220823	985625	1145911	698791	1039757	1389828	2131760	1654514	673304	976671	1058617	2814922	2797114	423740	1034282	2159774	1058499	1314931	844877	2396768	1636880	650149	661052
84	N2-acetyllysine	Amino Acid	Lysine Metabolism	36751	LC/MS Polar	100001721	3372.6	187.109	1946-82-3	92907	83869	C12989	HMDB00446	143298	63544	163116							83597	138229		78108	106937	42279			72504	80945		70984	72634				197730	30207	79297		44812	82846		61934	87465
3257	N2-methylguanosine	Nucleotide	Purine Metabolism, Guanine containing	35133	LC/MS Neg	100001467	1988	296.1	2140-77-4	3035422	2299669		HMDB05862				96697		544114			468415			150186	325197		42502	106249	50317	76121	101313								195199								161857
90	N6,N6,N6-trimethyllysine	Amino Acid	Lysine Metabolism	1498	LC/MS Pos Early	189	2825	189.16	23284-33-5	440120	140379	C03793	HMDB01325	257701760	98122296	183927008	120092152	132464936	123688008	89929552	154009216	95814776	203274560	209866928	105242616	63939292	158554768	70582288	51924212	88318480	271983776	230742432	211433760	142406672	259456608	221680176	55896344	237394720	200796608	59176876	259407232	165385824	250020800	224682368	200064608	244201984	236602720	64106648	211899440
85	N6-acetyllysine	Amino Acid	Lysine Metabolism	36752	LC/MS Polar	100001734	2612.6	187.109	692-04-6	92832	83801	C02727	HMDB00206	384942	134067	361822	412364	209711	736700	324380	305575	637781	328352	324866	389647	365289	336644	155795	209286	216199	394570	573146	329731	350470	272078	363386	266429	374518	339302	1903784	271046	364724	279645	271572	193717	192662	392208	280905	273341
3232	N6-carbamoylthreonyladenosine	Nucleotide	Purine Metabolism, Adenine containing	35157	LC/MS Neg	100001415	2164	411.127	24719-82-2	161466	141829		HMDB41623	58164	327338	106249	506698	253575	709757	745361	435057	817204		294422	1214308	1758263	540046	1180587	520971	578445	205886	280022	63013	323999	219589	402776	150786	419992	173409	56301	205263	173851	366100	275681		106266	72960	657995	197177
1049	N6-carboxymethyllysine	Carbohydrate	Advanced Glycation End-product	36713	LC/MS Pos Early	100001768	2500	205.118	5746-04-03	123800	11217184			5174937	1659862	3089732	3954777	3293503	6622855	2820781	3349683	1947403	5660608	4538785	1821600	1248100	2927443	1607767	2083199	2154075	7146437	7778067	3171709	3154981	4545529	5256585	2334251	5647501	3605057	2283411	5238618	3292040	2081056	3262009	3481851	3602847	4335914	4506143	2406399
3223	N6-methyladenosine	Nucleotide	Purine Metabolism, Adenine containing	37114	LC/MS Pos Early	213	2264	282.12	1867-73-8	1869	92307		HMDB04044		77189		39887			392381								375395	223293	328651	79089			582006	1189883			263541	358846			1671899	801402			88555		68881
3241	N6-succinyladenosine	Nucleotide	Purine Metabolism, Adenine containing	48130	LC/MS Neg	100001664	980	382.1	4542-23-8	165243			HMDB00912	764315	908341	773561	822255	436815	1342597	696283	923793	1203317	301107	754721	973439	1515972	688916	896924	333044	704259	718867	848224	629262	609558	809826	657877	51912	743081	673712	2556963	671616	914835	867376	716285	614359	1205481	628176	928332	846141
3813	naringenin	Xenobiotics	Food Component/Plant	44663	LC/MS Neg	100000920	3437	271.061	67604-48-2	932	907	C00509	HMDB02670	355325	438667	291802	719354	1431592	2117295	299930	1165902	1323239	1132660	1190521	1615321	1190611	1751173	272068	288036	444257	618094	1399926	739629	330336	363844	1070706	1307899	2306831	269181	47665	413070	408313	617714	508509	525092	429709	498444	1352210	426695
3815	naringenin 7-glucuronide	Xenobiotics	Food Component/Plant	54924	LC/MS Neg	100010898	3144	447.093						1715129	2598581	1591367	2644158	2244148	1247407	3766799	3675622	4417143	5707713	6555060	3890899	3985476	5429227	3961224	5040345	3359684	1932082	2344771	2083250	1321062	1103129	3970212	3212843	5297693	1185769		1965941	2168056	1859780	2046441	2741346	2341606	1707476	3571829	1747393
3814	naringenin 7-O-glucoside	Xenobiotics	Food Component/Plant	37471	LC/MS Neg	100002143	3760	433.114	529-55-5	92794		C09099		2416195	2395023	2981532	1569015	1209249	810646	616148	2231185	369228		631705						943919	2493038	1894829	2187447	2025126	4401988	2191068	368042	1281539	2656317		2255794	3721068	2700603	2861364	2415210	4875965	2706550	857245	3420180
1137	nervonate (24:1n9)*	Lipid	Long Chain Fatty Acid	52674	LC/MS Neg	100001231	6804	365.342	506-37-6	5281120	4444565	C08323	HMDB02368	596846	590216	370977	1488345	1376319	3836899	2299224	1199113	2785494	206962	610591	4181221	4123353	1032713	2520372	2138818	1965692	582433	1702869	1183857	989157	578278	902113	1463522	264892	654864	7706630	381983	428507	326645	791526	372752	370209	534427	1758233	484931
3817	nicotianamine	Xenobiotics	Food Component/Plant	43026	LC/MS Pos Early	100004035	1800	304.15	34441-14-0	9882882	8058557	C05324		175302592	106212992	157897664	76437488	72456272	34687884	29631128	135421088	28490144	84041648	126499352	64961084	57855504	120681840	16493764	10196640	57350224	152861984	108504320	141199552	88143584	199334208	151429792	24451406	128706032	158140560	833944	150747008	211174672	184935824	136534128	121877360	238422016	138482816	107146232	170504656
3341	nicotinamide	Cofactors and Vitamins	Nicotinate and Nicotinamide Metabolism	594	LC/MS Pos Early	432	1942	123.055	98-92-0	936	911	C00153	HMDB01406	1225979	1224545	2221800	34002816	8171566	86218160	27876460	14852769	88259360	4643872	4736226	35897572	45226752	11276646	12360021	12005407	16002410	14483453	12088715	941190	10056199	11777766	10438360	12640529	1787137	3030202	355837632	1456703	8383755	8739685	936676	1031742	4248839	816858	32021424	1774946
3343	nicotinamide ribonucleotide (NMN)	Cofactors and Vitamins	Nicotinate and Nicotinamide Metabolism	22152	LC/MS Pos Early	1312	766	335.064	1094-61-7	14180	13553	C00455	HMDB00229	624270	104249	70460	302273	219725	424323	504717	544593	159800	1999223	303944	170207	4346040	610030	66576	374831		378540	749145	658493	182165	252131	740456	378110	112594		272191	455333	72756	133304	176762	254476	70732	194952	1421026	130632
3344	nicotinamide riboside	Cofactors and Vitamins	Nicotinate and Nicotinamide Metabolism	33013	LC/MS Pos Early	100001310	2040	255.098	1341-23-7	439924		C03150	HMDB00855	1130368	1963413	831518	4766038	777481	15233219	4145220	1584983	12768287	1255586	1074236	13495612	20941432	2364857	16021023	6156454	5109108	853177	838667	1104031	920579	1146210	807850	647824	1488778	734246	506462	1574483	2179526	1229818	785313	807462	2486365	675961	2093709	965946
3338	nicotinate	Cofactors and Vitamins	Nicotinate and Nicotinamide Metabolism	1504	LC/MS Pos Early	567	1673	124.039	59-67-6	938	913	C00253	HMDB01488	18337546	12537399	11965956	900949	8885875	1969027	5584299	4170898	2394575	21551366	12758720	1704093	1166266	8949539	5142872	1829207	2881935	2978125	7732978	19781712	4838393	10014096	4301974	7775116	20052736	8777341	1754792	18020152	6580864	6547045	11975608	18745568	10157645	11298567	12015730	19497084
3339	nicotinate ribonucleoside	Cofactors and Vitamins	Nicotinate and Nicotinamide Metabolism	33471	LC/MS Pos Early	100001316	1536	256.082	2625-49-2	161234	141635	C05841	HMDB06809	32850056	28707888	31792098	20174676	17277464	8420775	6520429	27299040	9356696	1691265	29343492	15448476	11547284	24679224	3801819	3285263	16241523	28090204	21537664	29615352	24095270	41165752	30915566	8246891	28417868	34226016	344767	35434736	45948464	36283352	30216290	27510276	46258316	31748586	29089670	33640728
1122	nonadecanoate (19:0)	Lipid	Long Chain Fatty Acid	1356	LC/MS Neg	892	6068	297.28	646-30-0	12591	12071	C16535	HMDB00772	3810745	3120901	2699711	5930693	7412705	19396176	10141824	5858900	18827760	2098749	2400358	11883843	14286146	4848614	20376068	7320061	7639986	3642819	8872660	4730609	5671972	2470510	3918551	6974251	2288604	4926174	33003652	3539309	3279512	2437275	2704783	3380651	2556878	2374130	11708394	3411534
3485	O-methylcatechol sulfate	Xenobiotics	Benzoate Metabolism	46111	LC/MS Neg	100004208	2344	203.002		22473	21078		HMDB60013					56906	96461			50522	88637	129366	67233			39371	102810		62656	126165	62521			103701		120382				118792			38839	54157		464084
4379	O-sulfo-L-tyrosine	Xenobiotics	Chemical	45413	LC/MS Neg	100005384	990	260.023		514186	448617			54510		51507	163804	101305	338740	70376	65574	321988	72130	96622	270156	174081	302239	170464	130328	90764	89672	135796	64753	55672		86081	190639	177539		807724	85744		63810			208174	127992	78799
162	o-Tyrosine	Amino Acid	Tyrosine Metabolism	43392	LC/MS Pos Early	100004290	2772	182.081	2370-61-8	91482	82607		HMDB06050	576648	268218	343093	835508	325823	1672175	350127	578720	1076623	628204	432021	1080894	998022	411271	306775	508133	451220	788190	712627	630965	506159	283015	846017	632457	508183	479076	1125554	478199	334727	495305	312675	204172	196854	392503	588580	363096
1283	oleamide	Lipid	Fatty Acid, Amide	32458	LC/MS Neg	1504	6581	280.265	301-02-0	5283387	4446508	C19670	HMDB02117	942610	4229374	2401229	1629023	1318200	2612477	1942878	1132338	3647216	1959527	1041999	6492284	3429602	3216731	1012599	1514210	2632276	3032004	4106263	1932618	3909199	807901	2294503	2216472	1116353	4207706	4450446	3736486	1023867	1443125	1531941	2820682	2026829	1941371	5108413	1179240
1115	oleate/vaccenate (18:1)	Lipid	Long Chain Fatty Acid	52285	LC/MS Neg	100008930	5655	281.249						2881010176	1263494656	1774052480	3330813696	4098589696	5576323072	3037194752	1804340480	4829274112	673754624	1118391680	3482291456	1699338496	2152260352	2528780544	3270480128	2981266944	3541509120	6039511040	2685106688	3244834048	2504960000	4296535552	2375713792	2526389760	4283273216	2429635840	2512744704	1016158336	1052425408	2351302656	1975269632	582353728	1919671296	2861820672	1179634176
1534	oleoyl ethanolamide	Lipid	Endocannabinoid	38102	LC/MS Neg	1137	6450	324.291	11-58-0;111-58-0	5283454	4446574		HMDB02088	1587649	1005571	868623	2389106	1928515	2459852	2739833	1983738	1688778	623987	834933	2678811	192549	1326546	859012	1027161	1485822	2380552	3779112	2290235	2669046	2392034	4628053	1394236	1570240	719155	1122519	2213626	764393	707133	815675	503832	556695	1148928	1418381	572117
2198	oleoyl-linoleoyl-glycerol (18:1/18:2) [1]	Lipid	Diacylglycerol	46798	LC/MS Pos Late	100002989	3115	636.556	106292-55-1		23975985		HMDB07219	5247234	4202469	6163450	1127749	7954897	538284	17148880	3729130	277276	1473328	7222450	942582		4664842	3081238	1295883	2971952	382155	558807	600306	4300350	3881799	725469	6036005	4575678	6534934	1273850	2015008	4614056	2568148	8028463	7819298	4723486	3225860	736245	5725064
2199	oleoyl-linoleoyl-glycerol (18:1/18:2) [2]	Lipid	Diacylglycerol	46799	LC/MS Pos Late	100002990	3223	636.556	104346-53-4		29788004		HMDB07219	7153860	4500141	7721095	4109652	9371000	6927432	19709490	5106235	6648758	9112532	8188426	5172463	454101	5652048	4382844	2474421	5177757	3559114	5914618	6613414	9467321	4604723	5073577	9521012	10997385	9373412	21176540	4087325	6546599	5615450	9861015	10221809	5550019	6047312	5363333	6295054
2196	oleoyl-oleoyl-glycerol (18:1/18:1) [2]*	Lipid	Diacylglycerol	54946	LC/MS Pos Late	100010919	3695	638.572					HMDB07218	542090	272334	589058		652110	389823	1188882	417798	423779	679607	404357	268070		317768	280306		389880	217706	316138	512693	652502	141240	279862	677531	696470	733164		234515	502756	422401	636780	736081	416666	421276	384243	443680
1344	oleoylcarnitine (C18:1)	Lipid	Fatty Acid Metabolism(Acyl Carnitine)	35160	LC/MS Pos Late	100001501	1423	426.358	38677-66-6	6441392	21403150		HMDB05065		81147		1172717		196797376	1198241	900478	124574424			15746362	63661184	668779	208595	8098249	348248	418959	7163537	898191	146503	212580	10853616	135096	171584		304578	153393		317819					1713722	103262
1384	oleoylcholine	Lipid	Fatty Acid Metabolism (Acyl Choline)	53260	LC/MS Pos Late	100009331	1449	368.352						211466		124314	108409	91576	1726407	79296		1187560			81985	325041			146731	69340	410580	685121	466868	252534	136683	379933	73485	186834	374303	887959	113863	94530	125368		173888	88277	159622	341391	110945
3270	orotate	Nucleotide	Pyrimidine Metabolism, Orotate containing	1505	LC/MS Polar	445	1638.1	155.01	50887-69-9	967	942	C00295	HMDB00226	1633410	1857333	3468450	40113148	4113140	1576414	9560698	1602093	1417352	42441052	1932265	344453	6144806	1655704	164447	200423	201919	1231001	810267	4404399	3212790	1069119	140938048	2155333	12136533	126284784	748803	4092137	107134008	4570793	4713083	108117712	6062921	3897602	37009872	2112576
3272	orotidine	Nucleotide	Pyrimidine Metabolism, Orotate containing	35172	LC/MS Polar	100001416	2250	287.052	314-50-1	92751	83729		HMDB00788	267317	324475	371704	308460	422807	85618	103152	202701	70485	1605360	1197697	174684	246891	418414			53260	173262	93816	417137	249432	188545	421891	881206	1268523	420523		475124	808079	285669	388487	1241839	522402	478176	581720	240287
3382	oxalate (ethanedioate)	Cofactors and Vitamins	Ascorbate and Aldarate Metabolism	20694	LC/MS Neg	100000841	603	88.988	144-62-7	971	946	C00209	HMDB02329	1464259	1586806	1254409	2856086	1734490	4815454	12939348	1754288	3961493	1265891	2085007	2978383	23018410	2592120	31063744	11544810	10577452	1243424	2661639	1878831	2868800	1037301	2006345	1267271	1672600	1941078	15485124	1122461	1764195	1633847	2156600	1930783	1696397	1544635	17394470	1959352
3520	p-cresol sulfate	Xenobiotics	Benzoate Metabolism	36103	LC/MS Neg	100001315	2890	187.007	3233-57-7	4615423	3806480		HMDB11635		841121	1405103	1130973	489364	652322	259580	816470	401480	547817	662880	277663	372340	216805		338563	97205			1794723	1387343		2781961	258458	1832444	1511062	181971	1132702	986928	1577024	953052	1333393	1736003	1811372	1322646	702318
1108	palmitate (16:0)	Lipid	Long Chain Fatty Acid	1336	LC/MS Neg	424	5618	255.233	57-10-3	985	960	C00249	HMDB00220	1725115648	972832768	1105563776	1783173120	3063457536	3810568960	2759215360	1505431552	3631930624	580241856	1022007424	2216980992	1683960960	1515621888	2008268544	2545568768	2142851200	1705856128	3014855936	1939571456	2282366208	1291725696	1943032448	2136670976	1269570688	2813290752	2278121216	1323496448	980708224	771996544	1498971648	1468541440	654635776	1160675584	2374058240	1099055360
1282	palmitic amide	Lipid	Fatty Acid, Amide	42095	LC/MS Neg	100003915	6690	254.249	629-54-9	69421	62629		HMDB12273	133415	480657	219951	199395	161147	324607	359506	149229	517602	261183	144420	636373	491684	368679	205789	196331	306761	345777	445213	265720	346886	122151	307838	229292	137210	455341	779325	580913	202613	181827	190675	294097	269964	223004	517139	164759
1109	palmitoleate (16:1n7)	Lipid	Long Chain Fatty Acid	33447	LC/MS Neg	452	5475	253.217	373-49-9	445638	393216	C08362	HMDB03229	48861072	26105124	34718724	51883816	83927720	99791008	71113256	51344260	97140760	17857480	26637960	65267272	80426416	45714200	56404012	115271216	73848336	50093592	89125472	53313584	87941248	29892642	50064504	76975328	42472772	60159484	256786240	39429292	20536800	21962402	66099912	52343608	18733200	44831860	53292480	26927890
2185	palmitoleoyl-linoleoyl-glycerol (16:1/18:2) [1]*	Lipid	Diacylglycerol	54967	LC/MS Pos Late	100010930	2664	608.525					HMDB07132	692306	634083	791769	231543	1366845	317352	2238539	746890	283503	356476	1306019			800758	1196685	421325	497554				891520	548821		1003115	647752	867387	747445	263335	799883	389101	1336331	1253241	883107	556260	107428	923168
1340	palmitoleoylcarnitine (C16:1)*	Lipid	Fatty Acid Metabolism(Acyl Carnitine)	53223	LC/MS Pos Late	100009406	1357	398.326		71464547	28639183								29448344	201853		21944120			412853	4112075	72004		277431			236013			72944	528326							97220					57288
2255	palmitoyl dihydrosphingomyelin (d18:0/16:0)*	Lipid	Sphingolipid Metabolism	52434	LC/MS Pos Late	100008954	2290	705.591		9939965	8115586			1090348	884138	382762	846994	1892351	79692464	861461	373307	52148552	1558082	463674	1749983	68066328	408646	37016712	1693353	3508720	843628	2778861	699754	924490	510289	737033	3259825	1531648	145603	122097504	554695	411729	566673	820431	596264	445467	692298	1091608	1071823
1537	palmitoyl ethanolamide	Lipid	Endocannabinoid	38165	LC/MS Neg	1489	6300	298.275	544-31-0	4671	4509	C16512	HMDB02100	2079638	1559995	1051619	2533422	2777582	3942961	4218896	4127040	2350826	1071470	1502364	3047202	701779	1882861	1329218	1307253	1937094	3736177	4958930	4427554	3085025	4086767	9441794	2052819	2412913	718699	1848633	3419664	1382893	1637625	1024274	655929	1094365	1800601	1711877	758107
2257	palmitoyl sphingomyelin (d18:1/16:0)	Lipid	Sphingolipid Metabolism	37506	LC/MS Pos Late	100002107	2168	703.575	6254-89-3	9939941	8115562			2458919	2479068	3680621	1857460	14369793	160225584	5192016	1644551	153936464	15645525	3497075	1644545	110875112	3468707	68207856	2329424	3131443	1194246	5036742	1844845	8433503	3020039	1140545	18248072	9299189	1621932	1155874048	530505	4049631	6362280	3504315	4442573	4360161	4825660	2650798	4983529
2180	palmitoyl-linoleoyl-glycerol (16:0/18:2) [1]*	Lipid	Diacylglycerol	52633	LC/MS Pos Late	100009052	3080	610.541		9543695	7822645		HMDB07103	1744310	1271051	2071884	232500	3024762	47033	6382134	1316972	23930	721842	3973082	401209		1770931	1261265	215286	924177	20219	81265	41965	1435127	1351555	75796	2430747	1354581	1886306	698618	555530	1561163	838588	2877573	2679889	1337722	1126249	95225	1938249
2181	palmitoyl-linoleoyl-glycerol (16:0/18:2) [2]*	Lipid	Diacylglycerol	52634	LC/MS Pos Late	100009055	3197	610.541					HMDB07103	2612579	1624478	2701825	1617085	4368551	1701099	8475171	2025261	1713487	6056542	5148138	2018294		2417730	2501075	826552	1853428	984212	1661476	2210273	3241664	1696681	1956512	4569174	3953146	3016856	16949496	1436575	2526703	1898365	4203629	3967591	2073926	2355928	2021017	2674895
1339	palmitoylcarnitine (C16)	Lipid	Fatty Acid Metabolism(Acyl Carnitine)	44681	LC/MS Pos Late	100000776	1425	400.342	6865-14-1	461	448	C02990	HMDB00222				352951		36571128	131284	224199	27282510			3440693	25420952	221130	119603	1958101		150045	1037733	334222	74141		2066075				997519						67165		569669
1383	palmitoylcholine	Lipid	Fatty Acid Metabolism (Acyl Choline)	52944	LC/MS Pos Late	100009233	1482	342.337		151731	133731			220960		208799	180240		1235648	188970		676299		112475	197737	302361		71260	216561	106004	536153	801878	653498	238318	219349	614257	138150	381174	433536	1181780	163106	125786	137050	158089	196917	100966	209315	378729	221475
3824	panose	Xenobiotics	Food Component/Plant	37284	LC/MS Polar	100002109	4503.4	549.167	33401-87-5	5288421		C00713	HMDB11729	2740359	527078	3875743	22954968	615359	5131396	2213323	1512589	12313942	2835317		234642	1420358		203322	406924		6897484	5875802	1585217	1953290	1730410	39372756	382691	666204	33680068		6584882	34910332	3590703	1578342	42002088	4618235	1723088	13442427	726842
3374	pantetheine	Cofactors and Vitamins	Pantothenate and CoA Metabolism	57555	LC/MS Pos Early	100001495	2056	279.137	496-65-1	439322	388453	C00831		399341	89973	334162			1111147		80132	206848	110307	36894		208199	89000			40116	283464	151861	313406	96831	170672	224098		29374	368681	117180	158763	255221	162242	154036	170986	105886	341623		176249
3367	pantothenate	Cofactors and Vitamins	Pantothenate and CoA Metabolism	1508	LC/MS Neg	1024	1498.7	218.103	137-08-6	6613	6361	C00864	HMDB00210	14470122	8754012	11357985	25268478	7599062	77692896	18650168	12855465	57769420	29159290	12051015	25940152	25065840	8783618	8309824	10480871	10031123	24209896	21085142	11346076	8909439	9995274	27685714	8234600	17479316	15272033	230900816	11939866	14281513	17605160	9434644	7983161	27634596	14891025	18757328	10141277
137	phenol sulfate	Amino Acid	Tyrosine Metabolism	32553	LC/MS Neg	100001510	2156	172.991	937-34-8	74426	67018	C02180	HMDB60015			264100	118779	47417	89969	59593	45359	69226	125912	47028	79105		44965		190278	138356	43810	43973	66856	278238		316149	37257	275855	142521	1377720	247768	101561	35625	93266	46798	41389	270484	162963
852	phenylacetylglutamine	Peptide	Acetylated Peptides	35126	LC/MS Pos Early	100001417	2145	265.118	28047-15-6	92258	270643	C04148	HMDB06344	382494	156697	346370	67650	124055			312662		183771	192979			228941			32893	352079	219583	154167	263685	310600	208245		153392	306655		356393	473390	240530	276722	189768	310446	241434	46634	193224
850	phenylacetylhistidine	Peptide	Acetylated Peptides	52926	LC/MS Pos Early	100009044	2909	274.119						253650	642031	296680	124414	381249		284467	291938		147340	494319	112698		560543	170333	52781	284284	188088	87229	105353	268209	483927	83976	110765	220005	255341		220258	285489	272274	345430	387561	453285	199374	105677	367937
860	phenylacetylserine	Peptide	Acetylated Peptides	54911	LC/MS Pos Early	100010900	2197	224.092			13598075			276142	229594	307370	191113	97588			410288		68246	247895	87833		132354			134555	396777	312517	267320	427262	304406	249423		129632	388111		308757	586930	259035	352372	184617	397475	303438	137667	268591
108	phenylalanine	Amino Acid	Phenylalanine Metabolism	64	LC/MS Pos Early	460	2878	166.086	63-91-2	6140	5910	C00079	HMDB00159	2683121920	1070446656	1883731712	2143876352	1589612032	2879243520	1615781248	2007957248	2503865088	2137341184	1115318144	1940765952	1804245760	1549278976	1332369152	1895458176	1570672512	2738082304	3040758272	2383446272	2096934272	1423441152	3048123392	1687214208	2049315328	2335097088	1715595776	2053012864	1813642368	1691284736	1912712704	1520681856	1137662336	2380491520	2085466752	1797201664
677	phenylalanylalanine	Peptide	Dipeptide	41374	LC/MS Pos Early	100003589	2909	237.123	3918-87-4	5488196	4589716			2244888	1507171	3781511	156599	1427481	5071016	613112	1129927	648100	181078	868202	280610	2758452	1275220	330011	978729	486188	1147930	695339	1614734	1080359	2936681	1392030	306641	882910	4426644		4415355	2172126	1474608	4192207	2261865	2173474	3196107	587653	2798256
681	phenylalanylglycine	Peptide	Dipeptide	41370	LC/MS Pos Early	100003588	2898	223.108	721-90-4	98207	88678		HMDB28995	10866170	1964390	9719090	1195716	3784776	18566918	903607	6161723	4551946	1106898	2691613	905956	5515722	3079034	212886	2563445	550541	13988415	8010103	10835359	6465140	5453111	11905560	1088013	6929400	13244572	50163	6418796	7539733	5127527	7645652	5268598	3879820	11195393	1877282	7381634
113	phenyllactate (PLA)	Amino Acid	Phenylalanine Metabolism	22130	LC/MS Neg	100000774	2208	165.056	828-01-3	3848	3715	C05607	HMDB00779	940490	1222828	1487513	150166	19696918	458757	390710	12032917	424639	92108256	22909272		231150	6617704		484211	139158	882772	875895	1693205	616684	201613	1926160	82877704	22833272	1023560	409788	1883983	602870	491521	2619881	3682846	876571	9112906	364518	1922325
3528	phenylpropionylglycine	Xenobiotics	Benzoate Metabolism	35434	LC/MS Pos Early	100001591	2758	208.097	56613-60-6	152323	134261		HMDB00860	1359191	515632	1574844	366662	952817	483396	814998	918381	396740	8381897	2776318	403121	421303	646758	357924	576077	708826	1083931	619151	698688	884342	1327158	939217	1692168	1639362	1971485	184429	707914	926424	593465	1141238	1331512	787633	956149	676196	1689448
112	phenylpyruvate	Amino Acid	Phenylalanine Metabolism	566	LC/MS Neg	241	2517.6	163.04	156-06-9	997	972	C00166	HMDB00205	1433447	722046	1687118	1392881	2309204	981739	1095968	3162689	1583005	1229702	865569	626205	1892517	630309	5859889	2456572	536371	2525704	6144702	3632518	3094233	741027	15811478	2300010	4863340	401940	505934	5338346	2698899	1981549	2230445	1124809	324352	3097332	2841441	1084371
3826	pheophorbide A	Xenobiotics	Food Component/Plant	35879	LC/MS Pos Late	100001689	1562	593.276	15664-29-6	5323510		C18021		2237806	3161481	3390618	24704986	23461040	37873152	30850742	37802520	27096584	19131548	41673840	41882920	12267537	39582208	10411483	6782972	16914794	21267412	24732836	2662773	13924130	3498833	36236520	19600576	23083890	3445960		3317145	3064379	3150242	3626433	3117515	4159476	4257979	2263817	2810428
1078	phosphate	Energy	Oxidative Phosphorylation	42109	LC/MS Neg	461	608	96.9696	7664-38-2	1061	1032	C00009	HMDB01429	28336824	25274948	22340328	50821196	28288966	36075632	28075820	20134852	43464732	11169992	17528316	41710584	75722576	21697126	38609648	56432452	43329612	42507876	39600464	47583616	37820312	19461244	37315396	32491086	45630200	19474624	283679616	38243660	22643448	42597496	23457258	15220733	20538460	26127148	28718600	26296660
1597	phosphoethanolamine	Lipid	Phospholipid Metabolism	1600	LC/MS Neg	1026	638	140.012	1071-23-4	1015	990	C00346	HMDB00224	184249	771964		2209312	155092	11888124	1398322	407263	8507800	795461	219369	5585686	10021462	887224	2887139	2013929	2514828	388960	988949	378998		202401	550093	315895	133032		22361670	366595		111572	275560	58644	329899		2330905	281851
2281	phytosphingosine	Lipid	Sphingolipid Metabolism	1510	LC/MS Pos Late	469	1367	318.3	554-62-1	122121	21238683	C12144	HMDB04610	8147917	4259162	4347684	20522376	8218971	139121504	22968168	6474689	96788816	6054704	4667507	100125456	122209864	4451261	57155976	9841176	21398892	20699578	27968452	9756374	7158716	5031300	27312266	6959364	7040575	8077720	7354799	10765283	3439491	2321162	6021021	5735272	1512726	4406410	32892090	5992538
217	picolinate	Amino Acid	Tryptophan Metabolism	1512	LC/MS Pos Early	1022	910	124.039	98-98-6	1018	993	C10164	HMDB02243	612394	261636	799922	153774	620742		303646	201374	282440	602462	650443			379661	370224	228131	347094	288092	835802	1051650	263094	682726	236198	783707	692656	708611		612891	469553	449070	525347	446944	489957	530587	261738	480600
1565	pinitol	Lipid	Inositol Metabolism	37086	LC/MS Neg	100001860	725	193.072	10284-63-6	164619	10369209	C03844	HMDB34219	305820800	252698848	322913088	195488912	177489488	61638608	63273452	298134624	57956984	204453216	283782336	146554704	119915184	256044352	39158228	20457476	111119968	254093456	216234448	255704240	215882688	351037472	304292064	61986496	268542784	286327200	2059009	331477824	406714176	369937120	269592288	273528928	463159360	291208096	207805376	292286144
102	pipecolate	Amino Acid	Lysine Metabolism	1444	LC/MS Pos Early	1025	2200	130.086	4043-87-2	849	826	C00408	HMDB00070	2553078	677679	947706	3202034	1337553	8767309	933517	1727080	11164195	2331383	1870515	4010037	2725277	2412736	975882	2889648	2396894	3110443	2871649	1582910	1447067	1644898	2537406	913969	1764555	1807947	44937656	2728822	1153334	958452	1906229	1212564	1348575	1292523	2301605	1103177
366	pro-hydroxy-pro	Amino Acid	Urea cycle; Arginine and Proline Metabolism	35127	LC/MS Pos Early	100001167	2128	229.118	18684-24-7	11673055	9847785		HMDB06695	58162756	80381016	43389080	26865100	47792476	11888384	33584940	79015216	10352635	13405045	92180744	25233184	21466252	60571176	7438566	24682068	22020210	31389128	30112320	38024824	54886132	71086488	31292098	19824444	63425396	51558040		65396068	85955152	85003992	99079008	81373528	74127000	52235552	27036058	125780096
353	proline	Amino Acid	Urea cycle; Arginine and Proline Metabolism	1898	LC/MS Pos Early	480	1603	116.071	147-85-3	145742	128566	C00148	HMDB00162	2077821312	964991616	1450815872	1992070784	1064593728	3469117952	1447760256	1945309440	2666869504	2286753792	1003534272	1931949568	1633059584	1479586176	991953280	1386415744	1561592320	2932017408	2826963968	2208666880	1990241024	1410051328	2548478208	1513100032	1636046464	1581947392	3260955648	1457674880	1737101696	1595987072	1277590656	1064867200	1409015424	2022713728	2093742208	1184080384
699	prolylglycine	Peptide	Dipeptide	40703	LC/MS Pos Early	100003674	2136	173.092	2578-57-6	6426709	4932143		HMDB11178	15893546	8691410	16554369	12269645	10079135	48708688	10292581	16048365	21374654	4299483	6645192	20101152	21247116	9402660	4026289	7406271	6366430	26873990	26738440	20072044	10549205	13203220	21324904	4294953	10001385	14250360	2215601	12789505	9270021	18538596	15282247	8239424	31397672	21392026	7222500	11618707
1308	propionylcarnitine (C3)	Lipid	Fatty Acid Metabolism (also BCAA Metabolism)	32452	LC/MS Pos Early	100001162	2590	218.139	17298-37-2	107738	96904	C03017	HMDB00824	335106		423973	1046455		3509984	360102	318034	3577511		214326	1864447	2178687	302672		296235	320680	592123	605877	568863	201111	252501	2209415		267729	375209	2574457	658379	660925	1572425	186210	217975	563944	668925	290163
3419	protoporphyrin IX	Cofactors and Vitamins	Hemoglobin and Porphyrin Metabolism	39321	LC/MS Pos Late	100000292	1417	563.265	553-12-8;50865-10-5	4971	10469486	C02191	HMDB00241	2492219	10001596	3037989	5473476	3262267	11864391	17515018	9133686	12592259	3981540	11898577	8593952	15341761	9425990	39882336	4024993	16144936	3410739	8452461	6441470	6563314	1556642	4323769	3552270	1408001	3033316	5865990	2071153	5768091	3047757	2635480	2034594	8504285	2734241	12286255	6021612
3284	pseudouridine	Nucleotide	Pyrimidine Metabolism, Uracil containing	33442	LC/MS Neg	821	1100	243.062	1445-07-4	15047	21403010	C02067	HMDB00767	293868	79466	93440	416859	152359	2203178	203607		1389941	202849		496291	490401	78625	449005	973923	351526	347288	1047374	398427	226452	152683	508514	447962	252596	179800	2586236	168746	227785	193124	106945	92425		207797	501704	136734
381	putrescine	Amino Acid	Polyamine Metabolism	1408	LC/MS Pos Early	49	3027	89.1073	110-60-1	1045	13837702	C00134	HMDB01414	2326936				364739	3555495	98876		1419673				817171					2403070	1093823	925016			1994229		1465781	714220		2865220			1339772			262442
3450	pyridoxal	Cofactors and Vitamins	Vitamin B6 Metabolism	1651	LC/MS Pos Early	491	2343	168.066	65-22-5	1050	1021	C00250	HMDB01545	1334364	1110958	665363	1295230	1666862	2035930	760917	1353627	1808944	1477098	1987841	676038	853672	1432332	1457102	500050	1145987	1509330	2032016	1362154	1484155	1201328	2093307	709106	2409305	1018288	8413606	610117	1449540	639164	1570916	1349917	1184517	1560137	1328625	1444805
3447	pyridoxamine	Cofactors and Vitamins	Vitamin B6 Metabolism	2150	LC/MS Pos Early	568	2975	169.097	58052-48-5	1052	1023	C00534	HMDB01431	428615	468416	336237	246985	463045	1128018	584067	304809	1299200	1792352	1400076	358628	1069682	537832	658326	177994	218025	205609	231713	463682	456239	338434		1184790	400539	249390	3002878	472213	358961	284684	251018	315885	456733	401037	313974	212991
3451	pyridoxate	Cofactors and Vitamins	Vitamin B6 Metabolism	31555	LC/MS Neg	100001121	2185	182.046	82-82-6	6723	6467	C00847	HMDB00017	11733587	4305755	7838456	6722454	7329335	3041825	3164038	12719698	1979304	13647560	12694073	2148807	1649712	5850332	1121399	1869441	2313486	12337222	10614466	12411112	10891176	8531679	14848975	2879068	15801176	13632072	256429	7065920	13385533	11204152	6443745	4542813	13398729	5843945	4604462	6666414
49	pyroglutamine*	Amino Acid	Glutamate Metabolism	46225	LC/MS Pos Early	100001540	1900	129.066	2353-44-8	134508	118562			4855871	1949720	1796558	3446966	1928211	4903283	2452289	4322687	4353107	2936001	2210303	2132255	2595132	3364545	4818837	2614612	2654145	2121575	1877528	2321506	2136990	4415035	1286948	2426519	2843945	2596662	3179527	4216876	2862549	1252531	2537355	3204087	2290221	1863456	1682797	2710476
3922	pyrraline	Xenobiotics	Food Component/Plant	48428	LC/MS Pos Early	100001767	2750	255.134	74509-14-1	122228	19980286		HMDB33143	531645	223189	473753	563364	912650	804900	811768	575259	554035	776788	1031502	458845	129716	731455	207135	349691	635743	1575593	1928137	266374	565962	421394	1402889	1502334	1202924	544286		406610	324196	442148	397570	297664	297060	539051	145831	354860
881	pyruvate	Carbohydrate	Glycolysis, Gluconeogenesis, and Pyruvate Metabolism	48990	LC/MS Polar	823	1083	87.0088	127-17-3	1060	96901	C00022	HMDB00243	4587959	2721485	5623209	12486675	5900428	6288529	3426510	6450470	5866374	19224662	18662888	7814644	2723724	10925195	3007658	2840973	5004321	6274260	5467506	5355373	2564429	5094199	2200451	22771806	23349526	3514581	755834	3181662	1683572	2340527	6166612	6175890	10380378	9167069	2875831	4650361
3846	quinate	Xenobiotics	Food Component/Plant	18335	LC/MS Polar	100000442	2432.9	191.056	77-95-2	6508	10246715	C00296	HMDB03072	7002812	4086156	6116336	4049532	7062434	1175149	2019024	13345502		11410603	8005007	1331521	1045328	7194098	1152621	458407	2340958	9852414	8370120	8998126	9513639	5326435	11451671	3396736	16019087	8766112		5794610	25040036	9077882	5398091	3496477	8554056	4355933	2384868	5259967
3337	quinolinate	Cofactors and Vitamins	Nicotinate and Nicotinamide Metabolism	1899	LC/MS Pos Early	182	845	168.029	89-00-9	1066	1037	C03722	HMDB00232	338874	394274	392460	539544	198225	248464	354743	286469	311657	54286	262157	503997	970536	404038	552004	449333	427912	270703	211638	286387	528968	340453	266312	93630	247200	360033	83968	310353	515186	387632	417220	292329	493289	288582	1060539	524884
965	raffinose	Carbohydrate	Disaccharides and Oligosaccharides	586	LC/MS Polar	879	4300	549.167	17629-30-0	10542	388379	C00492	HMDB03213	169580464	147827200	174183168	74278880	59985412	25422888	22666532	95089168	25537932	26295746	126055000	73238744	33167146	124569560	9810855		37495104	147968752	112316096	168571600	109243240	198538656	146646976		134116704	160736944	170865	129827072	352465824	241000864	139896880		291421216	148291280	106770808	150753760
3440	retinol (Vitamin A)	Cofactors and Vitamins	Vitamin A Metabolism	1806	LC/MS Pos Late	498	1636	269.226	68-26-8	445354	393012	C00473	HMDB00305	176378		72198	139856	72145	170427			83651				287089		202870	203855		75482	161508	109923		99474	305626		125323			138396		95824			40565	177393	86830
900	ribitol	Carbohydrate	Pentose Metabolism	15772	LC/MS Polar	100000406	1789.6	151.061	488-81-3	6912	10254628	C00474	HMDB00508	444826	257005	368831	619428	476357	704395	449362	349232	468269	727912	368593	380951	465823	445373	287189	367059	250194	523396	371836	462005	306786	377821	507561	322088	760041	325165	4594632	362802	472272	401005	320047	233280	385132	346057	423097	306576
3364	riboflavin (Vitamin B2)	Cofactors and Vitamins	Riboflavin Metabolism	1827	LC/MS Pos Early	500	2292	377.146	83-88-5	493570	431981	C00255	HMDB00244	2683556	2103408	3896256	4408082	1113869	9549971	5932026	1242751	3499631	851122	145604	8963569	4164754	153765	237372	2085637	432679	2121160	3875222	3119374	2430136	3273845	6621864	601246	2504723	3386819	1995295	4812641	4398137	5664189	2766847	2689497	5956958	3395593	1643211	2842328
901	ribonate	Carbohydrate	Pentose Metabolism	27731	LC/MS Polar	100001007	2425	165.04	5336-08-03	5460677	4574162	C01685	HMDB00867	83599400	91705688	87936456	107450624	45931756	79989000	33788080	89002272	62779120	27995718	117610976	59807224	47821864	116409792	13549512	30889304	83507768	79958176	83668976	76852576	116998832	56521224	91174824	25439968	112046152	64060136	4761534	74812568	155202432	86189072	74531440	82174224	131616664	74424976	101989968	114566912
899	ribose	Carbohydrate	Pentose Metabolism	1471	LC/MS Polar	914	1508.2	195.051	50-69-1	5779	4470639	C00121	HMDB00283	4500421	1202642	2500484	1455064	1095441	12427212	1518940	1156467	11011215	7185292	2918361	2789600	3425623	2029691	1823413	1666922	868269	862527	1243665	5886555	1677070	677967	1178780	3203760	5409768	1105439	22755322	9746371	430787	2012074	1660514	1951454	2107738	2462560	4669678	1223562
923	ribulose/xylulose	Carbohydrate	Pentose Metabolism	54671	LC/MS Polar	100006122	1400	195.051		5289590					119183	162189	208340			167712		178378	474619	377841	216021	181485	203340		137898	95087						127698		391325	76809	2596380	314755	96185	139225	185298	220033	171355	258090		280450
4426	S-(3-hydroxypropyl)mercapturic acid (HPMA)	Xenobiotics	Chemical	44552	LC/MS Neg	100004568	1576	220.065	23127-40-4	3371179	2616726			145567	59934	100738	60194	41696		52570	66070		374730	154884			79051						85331	186216	79237	79779	59153	116321	93824		109050	128557	80912	76752	128676	179166	85931	31040	108130
56	S-1-pyrroline-5-carboxylate	Amino Acid	Glutamate Metabolism	42370	LC/MS Pos Early	35	1528	114.055	2906-39-0	1196	10140206	C04322	HMDB01301	991187	736186	761783	331306	1017993	546694	906747	801409	442109	736486	1264366	234925	773205	452917	1081791	707041	660000	692227	623084	704436	801282	843964	841320	753527	568857	980488	825818	774017	923750	807959	254512	239017	349044	666843	567662	784337
4236	S-carboxymethyl-L-cysteine	Xenobiotics	Drug	47897	LC/MS Pos Early	100002324	1490	180.033	638-23-3	1080	1050	C03727	HMDB29415	931333	108964	597322	259888	444753	819610	115681	791734	399305	415131	463565	132531	205758	297626	63955	52657	245788	1255244	993072	612084	270529	1025060	840697	132803	793151	945657	146525	753698	598110	737331	698662	324124	553423	858253	118793	517529
325	S-methylcysteine	Amino Acid	Methionine, Cysteine, SAM and Taurine Metabolism	39592	LC/MS Pos Early	100002749	1955	119.016	1187-84-4	24417	22826		HMDB02108	74225			118540		112864	61821		275957	123943		67926	108076					71234	70044	33751		62962	148428	26040	55710		103149	45027	40003	61613					123932
405	S-methylglutathione	Amino Acid	Glutathione Metabolism	33944	LC/MS Neg	100001259	1075	320.092	2922-56-7	3605667	2841309	C11347		155865	156560	154615	155498	89299	46131	87311	146934		138754	213121	93268	64076	188573	30548		147688	165428	166228	133092	145620	140927	147711	29285	161768	131863		148088	154917	177788	188436	108808	234904	159150	64753	148370
93	saccharopine	Amino Acid	Lysine Metabolism	1495	LC/MS Pos Early	392	2530	277.139	997-68-2	160556	141086	C00449	HMDB00279	5645110	5535797	5784088	5401343	3268082	3023285	2069424	6591194	1982256	3496679	7305046	3935260	2835651	7578959	1463865	733403	3612112	5345201	4515748	4561984	6362601	6257505	5269474	722145	6008437	6225032	236152	5301308	8677429	8075636	5836427	5108462	9681641	5702454	5568743	7858362
4233	salicylate	Xenobiotics	Drug	1515	LC/MS Neg	501	2195	137.024	69-72-7	338	331	C00805	HMDB01895	309176	117463	116132		305516	207737	71570			158557	226071		149846	184515			285009	331228	196331	176736	224480	148678		176688	225067		89882	145856	148514		161077		138632	250623	153431	136192
1249	sebacate (decanedioate)	Lipid	Fatty Acid, Dicarboxylate	32398	LC/MS Neg	100001211	1788	201.113	111-20-6	5192	5004	C08277	HMDB00792	722144	791582	743940	541766	800044	568145	626015	770777	618037	1593953	955965	431401	434777	869120	546083	362444	519359	599869	566982	637818	985497	678962	622748	1649820	1502567	663248	673002	1093772	645856	690855	771464	790854	591563	761061	426062	683415
925	sedoheptulose	Carbohydrate	Pentose Metabolism	53237	LC/MS Polar	100002619	2255	209.067	3019-74-7	5459879	4573620		HMDB03219	10175548	6560419	8072556	9738260	7770496	4327363	2839056	16560001	3856620	6221572	17457808	7605844	4092662	13055928	1522421	1646424	4843380	8718686	8164163	6644357	9747743	6814901	15195342	3422966	18504680	8787806	11134704	10441771	15424744	10857124	7222050	4515378	9169029	7974896	4661826	7831915
9	serine	Amino Acid	Glycine, Serine and Threonine Metabolism	1648	LC/MS Pos Early	503	1239	106.05	56-45-1	5951	5736	C00065	HMDB00187	383862400	228943728	235509424	505638336	127877968	801640192	403090656	381438944	726885184	440390528	166899984	516063680	426012768	282487456	395902112	420992128	412336256	547649216	633544128	388724800	458792608	200920416	539232256	214698576	271649024	263671456	1024698880	254667072	299823552	277530560	241177632	180415840	190229808	340022816	531582784	238453120
218	serotonin	Amino Acid	Tryptophan Metabolism	2342	LC/MS Pos Early	504	2550	177.102	153-98-0	5202	5013	C00780	HMDB00259	43793			211260		1953688	103100	66262	1318813	86821		473693	347872					28619	76238	91646	27487	49138	56588	43498				45696	28713						329257
3866	soyasaponin I	Xenobiotics	Food Component/Plant	43590	LC/MS Neg	100004481	5163	941.512	51330-27-9	122097		C08983	HMDB34649	81085704	103032096	94076592	56977188	80008384	38996372	68258648	81246160	32709980	61538908	124979576	70487200	44899656	93208432	46091772	18123912	91314048	75451944	84898048	86829592	88515728	95173640	72796176	51455024	82609968	83767792	14441809	68396168	91388608	80360064	86278568	92857088	83794880	83204632	53480140	81416808
3867	soyasaponin II	Xenobiotics	Food Component/Plant	43589	LC/MS Neg	100004482	5175	911.501	55319-36-3	171435		C12081	HMDB34650	53540636	68220856	55695720	34670152	43109688	23386260	41487124	50105464	18176850	34885800	68237848	42971568	27782820	49726696	26625630	10748854	54959448	45861472	53680420	55488516	47639824	64759480	44926612	25107214	39473552	47658388	7435605	45540680	58860732	53633872	55404892	56487008	53484836	52306844	34197432	47722056
3868	soyasaponin III	Xenobiotics	Food Component/Plant	54925	LC/MS Neg	100010905	5176	795.454			10245008	C19865		13561432	17094308	12526458	8581112	11607364	6684266	11548630	13492056	5465519	8817810	18407122	11373803	7676561	14046487	6900914	2957759	15021846	11900827	13837619	12988529	11655424	16264390	11195711	6931224	10061459	11657769	3025463	11554545	12568576	12306383	14031430	12583135	10653631	12947528	8907259	10518959
382	spermidine	Amino Acid	Polyamine Metabolism	485	LC/MS Pos Early	50	3355	146.165	124-20-9	1102	1071	C00315	HMDB01257	15370944	871145	3396708	1793349	8025333	138897	655509	1685697	2263646	8430369	6450501	49615	409837	5006859	1809362	1174519	285508	11465447	2047215	2001364	572295	6932680	6681335	1904367	8101800	4240507	5212558	27408256	1220812	1515770	7349635	4144579	2849288	2480487		5536180
2299	sphingadienine*	Lipid	Sphingolipid Metabolism	57426	LC/MS Pos Late	100015643	1350	298.274	25696-03-1	6449795	4952479			4394018	1157046	3012561	3811153	2895878	8008604	2865156	3113876	4701656	1301575	896130	8181491	1108891	2352897	2140709	2409793	1760868	5680262	6918507	2593411	2578574	2204800	5921213	2787175	2954113	4502282		5275483	1572429	2107328	3693465	6563465	1681521	2739826	1993554	5134620
2240	sphinganine	Lipid	Sphingolipid Metabolism	17769	LC/MS Pos Late	313	1413	302.305	3102-56-5	3126	3014	C00836	HMDB00269	2622165	1420257	1196905	6737083	1705295	44786704	7185005	2700545	28464634	880058	984770	45633012	64246996	1845572	23977768	15521778	10333582	5767662	5746257	3315624	2275593	1406048	5394469	1842271	1854568	1203302	2016107	8558292	722312	924852	1154906	943905	849331	1667715	13859048	1071105
2265	sphingomyelin (d17:1/16:0, d18:1/15:0, d16:1/17:0)*	Lipid	Sphingolipid Metabolism	52433	LC/MS Pos Late	100006314	2082	689.559	121999-58-4		28532779								653494			549039	184303			519336		245275									129258			31057148
2291	sphingomyelin (d18:0/18:0, d19:0/17:0)*	Lipid	Sphingolipid Metabolism	57473	LC/MS Pos Late	100009027	2362	733.622			24846878		HMDB12087						1140460			1617589				2363524		1271975												7345065
2263	sphingomyelin (d18:1/14:0, d16:1/16:0)*	Lipid	Sphingolipid Metabolism	42463	LC/MS Pos Late	100004328	1998	675.544		11433862	9608732		HMDB12097						350888			387071				252214														13952051
2267	sphingomyelin (d18:1/17:0, d17:1/18:0, d19:1/16:0)	Lipid	Sphingolipid Metabolism	52615	LC/MS Pos Late	100008920	2312	717.591	121999-64-2									162796	998257			1049049	407392			1297919		644604						117064			205321			38679896
2269	sphingomyelin (d18:1/20:0, d16:1/22:0)*	Lipid	Sphingolipid Metabolism	48490	LC/MS Pos Late	100006290	2685	759.638			23113477		HMDB12102						838058			1074211				1298962		521159						144010						61917980
2274	sphingomyelin (d18:1/24:1, d18:2/24:0)*	Lipid	Sphingolipid Metabolism	47153	LC/MS Pos Late	100005986	3033	813.684	94359-13-4		24846874		HMDB12107						2236081			2791896				2375083		764515									148785	213143		41183568
2275	sphingomyelin (d18:2/24:1, d18:1/24:2)*	Lipid	Sphingolipid Metabolism	52437	LC/MS Pos Late	100008957	2635	811.669											670504			809179				608758														14738451
2278	sphingosine	Lipid	Sphingolipid Metabolism	17747	LC/MS Pos Late	297	1393	300.29	123-78-4	5353955	4510275	C00319	HMDB00252	14479722	4989012	2384932	38539392	3312604	49754260	40141612	20830384	38437688	6413605	2268759	79933328	100865200	14626240	51512312	27996968	21880498	19309224	12570565	16090210	9087502	8736281	16556719	4923146	2256143	1805094	18054740	19660580	2470421	3889099	1866000	2011524	4862907	5292229	45617132	2000776
3870	stachydrine	Xenobiotics	Food Component/Plant	34384	LC/MS Pos Early	100001296	1440	144.102	4136-37-2	115244	103115	C10172	HMDB04827	49964164	6754560	20437496	71598352	63061336	76725040	32904068	201482512	69035344	35163156	51286076	25722100	17088052	98036176	25744264	18329088	26581584	121072304	71106024	15734471	27215418	40036588	65193096	29682914	171608992	43640084	7832121	56199508	26769828	27952944	37572176	28968944	38115148	30961496	5160831	27420976
1113	stearate (18:0)	Lipid	Long Chain Fatty Acid	1358	LC/MS Neg	439	5872	283.264	57-11-4	5281	5091	C01530	HMDB00827	568095936	444972512	439197120	822154304	1120221440	2203327744	1439637760	741945664	2081631104	590873920	420595040	1145999616	1660304000	644167296	1571985024	1228024320	1069236224	600944320	1083893120	739912576	761559040	594993984	1057279360	954167232	495277536	1055620800	3551373312	475004640	477279200	325570400	447360448	510466464	320583808	451895872	1620495232	549384384
1538	stearoyl ethanolamide	Lipid	Endocannabinoid	38625	LC/MS Pos Late	100002254	1787	328.321	111-57-9	27902	25958		HMDB13078	832287	330254	675950	1052884	686870	1664752	713433	375607	981945	368028	285262	942473	458402	1648897	586421	1498462	623985	894649	1419235	566052	634360	603212	1024489	605530	847542	728192	1192220	767875	355882	409847	709435	497049	305064	532407	754494	677860
2258	stearoyl sphingomyelin (d18:1/18:0)	Lipid	Sphingolipid Metabolism	19503	LC/MS Pos Late	1538	2400	731.606	85187-10-6;85187-10-6	6453725	4956085	C00550	HMDB01348	126706				344700	4189379	284235		7379538	512897			7413936		4588461	237800	117408		207761		297314			393771	355249		63718780			179145			72575	149991		75169
2193	stearoyl-linoleoyl-glycerol (18:0/18:2) [2]*	Lipid	Diacylglycerol	54947	LC/MS Pos Late	100010921	3762	638.572						647669	289770	551895		642623	434976		304252	556247	1489450	509370	230991		464841	1280095		288852			440375	658197	195470	230873	611495	810285	639110	49304724	298576	533520	478033	902312	678690	442687	447247	567072	580475
1341	stearoylcarnitine (C18)	Lipid	Fatty Acid Metabolism(Acyl Carnitine)	34409	LC/MS Pos Late	100001391	1485	428.373	18822-91-8	6426855	21233653		HMDB00848				820812		6839493	939833	456771	8769012		75876	5261650	11209036	330005	394315	1589314	261338		850345	188458	118845		1582954	104776			4157825	81636	94519	239577					433022	73362
1245	suberate (octanedioate)	Lipid	Fatty Acid, Dicarboxylate	15730	LC/MS Neg	100000016	804.3	173.082	505-48-6	10457	10025	C08278	HMDB00893	1032620	666865	870185	794448	676340	435087	406342	1527342	467441	892994	1190061	430760	276676	1575974	281778	466620	537059	894875	899808	896822	2625119	829571	785240	259062	1431103	1007183	527169	1096862	929467	1155143	658443	726099	1372944	1219433	386847	660777
1062	succinate	Energy	TCA Cycle	1437	LC/MS Polar	252	3149	117.019	110-15-6	1110	1078	C00042	HMDB00254	77280704	39525812	27366008	80464056	110698784	129346272	67892912	75206088	123341072	429615936	219032720	63008132	129306216	123954848	57706488	54540136	41573012	51637952	61860784	70784864	22115024	74257632	40749860	544537984	170064624	28649018	8054770	44905424	6632065	26139884	59407876	79914616	22978080	51114668	110584360	40833684
1061	succinylcarnitine (C4-DC)	Energy	TCA Cycle	37058	LC/MS Pos Early	100001948	2291	262.129	256928-74-2	71464481	28639166		HMDB61717	82254	914034	628076	1466657	204144	3075966	898552	544849	2635504	513248	366737	2091843	2817600	632677	1869593	1387610	1192239	120343	224615	838316	720862	176268	590580	286073	791280	502654	3645380	529774	843673	890090	640180	883824	1803409	553079	1523925	171445
956	sucrose	Carbohydrate	Disaccharides and Oligosaccharides	1519	LC/MS Polar	935	3092	387.114	57-50-1	5988	5768	C00089	HMDB00258	7527313	6264741	8054720	1772529	13489031	6060183	2039854	12012775	8640289	55267864	40127072	1373076	1116108	13204806	1133149	2126844	2605119	11803056	8662513	6044856	4581240	9721971	8397637	10247975	51136448	8285010		8225436	8115102	6287267	6676971	8241130	9798726	9627954	2969678	9129340
4376	sulfate*	Xenobiotics	Chemical	46960	LC/MS Neg	100002528	616	96.9601	14808-79-8	1118	1086	C00059	HMDB01448	7811378	10156998	6221045	82720584	2975965	47966104	13081973	11600265	51564092	3098185	3706949	60404692	20729728	20560696	7774823	6737047	27307596	14552311	20756076	6672784	10375736	9563805	4692975	2125560	9813405	3883360	17524666	8991524	4218443	4413217	10575012	5526176	48443804	7202931	11480993	4897780
3990	tartronate (hydroxymalonate)	Xenobiotics	Bacterial/Fungal	20693	LC/MS Neg	100000840	610	118.999	80-69-3	45	44	C02287	HMDB35227	181569	363866	118663	104389	269926	1691505	642702	125449	1501807	148634	283726	864002	6410778	510234	2857797	1169408	640106		229244		291782		105041		175788		3029127	87131	184448	179413	157598	156106			396475	237582
335	taurine	Amino Acid	Methionine, Cysteine, SAM and Taurine Metabolism	2125	LC/MS Neg	512	690	124.007	107-35-7	1123	1091	C00245	HMDB00251	34216016	11730474	12600724	111720200	82261392	210762048	64459560	46387020	207410512	52724716	104056856	125821280	129673344	52376540	47445036	33055742	70720528	41073832	50478332	36072612	23608466	26199510	23418816	66178184	255204192	10184402	418638816	63022880	20051380	20992588	11169976	6929825	17420072	29893118	62248216	9010181
2578	tauro-alpha-muricholate	Lipid	Primary Bile Acid Metabolism	42605	LC/MS Neg	100004064	4745	514.284						175388256	105090048	88671808	460125152	10727492	363641344	684300736	400856928	1001918016	160272688	73223344	678756672	697087360	364091040	210882816	192254736	179597024	215488128	227659168	249425968	60427844	129685136	209299248	37101328	15259229	68276960	194612	185913472	216049120	103742488	89680256	59138848	152976096	61145320	189061872	52939748
2575	taurochenodeoxycholate	Lipid	Primary Bile Acid Metabolism	18494	LC/MS Neg	1629	5250	498.289	6009-98-9	387316	343282	C05465	HMDB00951	7445395968	4036764160	3477607936	8958329856	484304832	17096910848	9221824512	9659394048	13690304512	4244919808	2699939328	16238943232	13770864640	9260065792	3444672512	9079621632	9934312448	12991639552	12767031296	11239513088	5057864704	6898092032	10324956160	458329792	392247968	3822802176	30475550	10327476224	2805398272	5057780224	3507188480	2195171072	4589889024	5234679296	6161717248	2434105344
2624	taurochenodeoxycholate sulfate	Lipid	Secondary Bile Acid Metabolism	52976	LC/MS Neg	100006643	4928	288.62						52669	232011	55848	202851		245798		72024	373228		47740	615084	200004	122517	275648	212141	161712	29949	114632		165594			35786		30351			171626	68692		57940	154028
2572	taurocholate	Lipid	Primary Bile Acid Metabolism	18497	LC/MS Neg	1648	5150	514.284	145-42-6	6675		C05122	HMDB00036	4582742528	4403607040	1399269120	4000166144	172529392	3961320960	3008742656	5376756224	2720433408	1834282496	859209984	5110421504	6903278080	3572635648	2058692352	3542142464	2301027072	3128649216	3174968832	3687357440	2052496896	5927067648	11264835584	488603616	162675216	1075627648	12523213	8356905472	1869108608	2327564800	1994688640	425916736	2000082048	2984793856	13996066816	940630912
2619	taurocholenate sulfate	Lipid	Secondary Bile Acid Metabolism	32807	LC/MS Neg	100001990	4750	279.614						2770857	4573598	1123282	4312438	789052	3794117	9438851	2440340	5081638	1574083	1695205	10235044	13910548	5018586	7963747	5248585	5260247	1756970	4266509	2532382	2536122	890431	2662821	640375	781504	1351724		1162905	994107	1801129	1829210	1495609	1231601	733636	4332302	1642527
2612	taurohyodeoxycholic acid	Lipid	Secondary Bile Acid Metabolism	43588	LC/MS Neg	100003869	5073	498.289	38411-85-7	119046	106373			100070192	27493730	24181558	105152880	2507169	98426856	72617176	78113640	89271368	45210336	41608152	78954280	170743840	67163768	37011160	77331296	45218812	183589584	43190060	148069536	50171556	99842704	61207228	1555623	3514219	22808282	499328	190304464	34599400	38021908	31700922	18895052	96818120	25684352	43971400	19541280
2596	taurolithocholate	Lipid	Secondary Bile Acid Metabolism	31889	LC/MS Neg	100001065	5345	482.295	516-90-5	10595	10150	C02592	HMDB00722	5053886	2616880	2236582	5140850	369623	11936753	5825958	5362741	6814758	1788276	1764377	7654725	6385946	7032738	800490	5435077	5401692	7730375	9310494	4922098	955939	3198906	9678725	335281	366060	1091091		7974680	1600109	2846224	2883505	994920	2151292	2962048	4801049	1064564
2597	taurolithocholate 3-sulfate	Lipid	Secondary Bile Acid Metabolism	36850	LC/MS Neg	100001658	5026.7	280.622	64936-83-0	440071	389078	C03642	HMDB02580	609235	913240	202152	1261461	256897	910084	1039707	825942	603309	490699	249756	3633640	1248619	1156354	864489	1129548	1355828	810778	1428751	643347	306893	253497	1031970	462392	225552	168078		755453	134998	282655	479451	190568	245921	89625	1284071	211895
2602	tauroursodeoxycholate	Lipid	Secondary Bile Acid Metabolism	39378	LC/MS Neg	100002912	5025	498.289	14605-22-2	9848818	24539842		HMDB00874	11775843	4289270	7468304	34010484	1130850	43776652	39252788	21777020	49454120	12241389	5972801	57221468	49312828	36202264	10671042	12120759	32676574	35935684	25034236	24973708	27866064	11312291	21379836	746179	701933	10031043	59179	22469616	13564318	8756001	10039820	6969965	12285715	3109651	7665638	5890797
1253	tetradecanedioate	Lipid	Fatty Acid, Dicarboxylate	35669	LC/MS Neg	100001613	4000	257.176	821-38-5	13185	12630		HMDB00872	127579		93061	133579	90368	146192	135666	163016	156490			117485	188079	171251	127654	129229	72001	77219	126413	122869		132480	80267	142543			222706	121582	93305		118406	83588	127728	93399	125584	100320
4514	thioproline	Xenobiotics	Chemical	53231	LC/MS Pos Early	100009232	1250	134.027	34592-47-4	93176	84120			568540	399032	390451	75663	441627	8131977	248622	217393	6158123	750497	664122	103531	1741797	226398	390690	419517	118590	179007	261093	452358	623660	340680	469835	979810	218996	455137	47224788	375098	939852	476963	366239	373961	293962	413893	1209167	485994
3380	threonate	Cofactors and Vitamins	Ascorbate and Aldarate Metabolism	27738	LC/MS Polar	100001022	2384	135.03	70753-61-6	151152	133224	C01620	HMDB00943	109323416	66764292	105712056	159243728	69565608	98153424	148156384	98388208	97365688	93972808	107123256	189855376	42751792	144096928	454183904	165392480	182863920	148893360	168026048	109019584	136863216	72092328	146461392	38705432	148654720	110581536	96330144	97429688	214337408	145746224	90004576	76549808	132711120	116389680	75082736	81050520
16	threonine	Amino Acid	Glycine, Serine and Threonine Metabolism	1284	LC/MS Pos Early	564	1514	120.066	72-19-5	6288	6051	C00188	HMDB00167	724777600	415827968	454282912	1001359744	416520352	1556765056	766837440	749571840	1301799168	1011841280	506227808	1182573696	774441408	576677376	611488000	702899136	793603328	1003760192	1083192960	743913856	822532480	408371456	969494400	554355648	642819200	472383872	1486442624	498461568	476510048	549543872	429273024	332685024	387260768	640338240	978448704	409640096
740	threonylphenylalanine	Peptide	Dipeptide	31530	LC/MS Pos Early	100001125	3077	267.134	16875-27-7	4099799	3313819		HMDB29068	499491	264944	437974	114540	238144	1931913	243331	491840	85869	115267	256891	297655	1927790	475033	112659	957402	181381	1002590	914062	1378953	387171	324736	2390404	81142	135947	606847		1870073	447808	325476	386878	328869	201124	538353	1059399	331291
3329	thymidine	Nucleotide	Pyrimidine Metabolism, Thymine containing	2183	LC/MS Neg	872	1963.7	241.083	50-89-5	5789	5585	C00214	HMDB00273	3215341	430240	569935	5634471	1043523	10080696	5778326	1279398	8996357	2854656	509391	6405337	4226166	1051698	2200230	6806172	2173146	3395225	3072115	2789441	3319425	339148	2184630	2147335	2076250	865750	1230859	1218505	1090564	1771817	771138	413165	395484	962896	3823330	844273
3330	thymine	Nucleotide	Pyrimidine Metabolism, Thymine containing	604	LC/MS Neg	882	1654	125.036	65-71-4	1135	1103	C00178	HMDB00262	1239490	323678	445169	1641341	1235508	2577378	781660	879390	1541766	2749764	582640	557332	564756	682673	253395	786012	275200	665844	1194421	1333688	1004493	343283	896357	611693	828239	259963	850301	955597	622899	619516	1070830	703363	245158	578643	1276035	555141
364	trans-4-hydroxyproline	Amino Acid	Urea cycle; Arginine and Proline Metabolism	32306	LC/MS Pos Early	1001	1064	132.066	51-35-4	5810	5605	C01157	HMDB00725	38550880	30834576	25789082	46961336	61444272	64122588	41039864	55116636	46513768	79595704	101357192	32913772	33163260	64222092	40270356	39823892	35749452	45842592	27908436	68039576	46363168	50733352	25364284	53265112	45390896	40232448	131558496	34295536	25407832	33752084	74672040	57932424	57954628	49925668	62701160	39923280
1130	tricosenoate (23:1)	Lipid	Long Chain Fatty Acid	53255	LC/MS Neg	100009068	6400	351.327		543855	473411						60535		315532	292432		266630			378535	445196	58748	226888		123129				78812			93655		61514	1294675								258641
3358	trigonelline (N'-methylnicotinate)	Cofactors and Vitamins	Nicotinate and Nicotinamide Metabolism	32401	LC/MS Pos Early	100001092	1388	138.055	535-83-1	5570	5369	C01004	HMDB00875	172863280	8120207	49194632	28546244	21094466	55155548	5586609	122692112	44716032	25974728	15736781	3195348	13831505	35912852	2451857	8775355	9149055	123330192	90805040	31443038	15807790	147634560	30405380	4492905	109053512	152911392	3948996	205146032	61577588	56926988	131523504	109336016	85213336	97840152	5575193	53656716
1602	trimethylamine N-oxide	Lipid	Phospholipid Metabolism	40406	LC/MS Pos Early	100003397	2100	76.0757	1184-78-7	1145	1113	C01104	HMDB00925	8113166	9003061	11217094	2222180	6394393	3360663	4673035	13364450	1855227	7879196	1703715	1309818	4865528	4831967	4812977	5644160	3796339	16475198	5015152	18986424	12278444	23585732	25271044	4018479	1806054	21475574	4847622	15405150	28111470	19223300	10026452	14132573	13900329	13304514	3669817	19568096
194	tryptophan	Amino Acid	Tryptophan Metabolism	54	LC/MS Pos Early	565	2986	205.097	73-22-3	6305	6066	C00078	HMDB00929	385811616	254947600	304871840	410766336	285319008	811596480	401747712	384331520	695739968	404133216	209158784	462450304	448758784	236314000	285349760	487626432	331123904	498285472	646705088	427454944	443524640	229711760	582759360	255225488	347572832	348290432	304672000	327918720	264828704	338193024	317990688	220941056	233977424	405264736	460556736	296876640
750	tryptophylglycine	Peptide	Dipeptide	43028	LC/MS Pos Early	100003609	2930	262.119	7360-09-0	263471	231453		HMDB29083	1581182	1575240	1740104	941547	925693	8324436	663149	2880312	3133598	1099527	1270056	1703398	1802076	1274862		1537056	341377	2860395	2083739	1662744	2428797	1818978	2094890	625803	1768344	1480405		1655529	1243212	2023915	1436628	980466	2275119	2001956	558328	1481766
122	tyrosine	Amino Acid	Tyrosine Metabolism	1299	LC/MS Pos Early	815	2430	182.081	60-18-4	6057	5833	C00082	HMDB00158	943025600	306195264	591451392	699445312	396717280	999014464	596672384	620004864	1220082688	653065408	318843904	705507776	713809344	414551424	369530112	664711744	445513920	827041792	995037632	658373888	676847040	368388896	987301824	513937824	684511552	641376256	639804416	733158464	521481440	644281472	512080512	359292576	344848224	717149376	742631488	451456736
766	tyrosylglycine	Peptide	Dipeptide	41375	LC/MS Neg	100003598	1635	237.088	673-05-5	259323	227627		HMDB29105	1398583	313708	1251219	455741	794468	5746660	117364	1186242	4786874	349133	323103	207724	1579815	434263	546676	1029807	85276	2296060	1610002	1622017	1191408	809598	1886848	139871	912427	1505227	90312	1213694	950055	911009	1009889	674162	793831	1205865	198864	1168185
3283	uracil	Nucleotide	Pyrimidine Metabolism, Uracil containing	605	LC/MS Pos Early	825	827	113.035	66-22-8	1174	1141	C00106	HMDB00300	3118033	1070385	866885	8110659	2642203	2614017	5372947	3815588	1482158	8021369	3246970	4599268	7853244	3817220	5380422	4866923	4318409	2117476	2355326	5491052	2860932	2999184	2572713	2556161	2685473	2210986	101448672	1907599	1307240	1977501	966742	2831715	874705	1917339	15729287	1776217
3203	urate	Nucleotide	Purine Metabolism, (Hypo)Xanthine/Inosine containing	1604	LC/MS Neg	1134	757.1	167.021	69-93-2;120K5305	1175		C00366	HMDB00289	3700494	526054	883895	3486523	3662783	9820965	5690899	1820728	7142620	1769693	844519	3425285	14393289	2093708	11648445	4697326	5512721	1326105	1544636	4420743	1834909	3301574	1037921	3120752	2291600	388829	90746864	1650546	1683986	1911616	467771		1762982	706274	9761772	1017023
344	urea	Amino Acid	Urea cycle; Arginine and Proline Metabolism	1670	LC/MS Pos Early	533	700	121.072	57-13-6	1176	1143	C00086	HMDB00294	669583	291443	803129	136607	1690536	1332098	801402	1575573	363929	1616253	640713	173204		261538	1848493	550897	318757			554447	162961	441691		6529716	829644	469261		313919	200952	684106	94288	244849	220238	152527
3282	uridine	Nucleotide	Pyrimidine Metabolism, Uracil containing	606	LC/MS Neg	535	1457.6	243.062	58-96-8	6029	5807	C00299	HMDB00296	4309724	1129856	1137844	10695702	6744829	54123388	6227195	4843439	59242760	8363348	8937413	18832718	29452452	10188574	6300878	12487680	7466337	7819048	10974893	5714086	4330758	2344390	8851258	17700996	19065302	1857152	12418250	4338087	2690680	3824106	1399995	902575	1118452	3044745	21972524	1729823
3277	uridine 5'-monophosphate (UMP)	Nucleotide	Pyrimidine Metabolism, Uracil containing	2856	LC/MS Polar	869	4150	323.029	3387-36-8	6030	1399139	C00105	HMDB00288	63890			53886						205146			179808	49085					205643								986304					30178			76443
295	valine	Amino Acid	Leucine, Isoleucine and Valine Metabolism	1649	LC/MS Pos Early	566	2479	118.086	72-18-4	6287	6050	C00183	HMDB00883	1606102272	713870144	918299392	1541570560	877184512	2202004736	1150456704	1368127872	1813840768	1603950848	747654464	1492979072	1099879680	1050002432	916231616	1168767232	1108010624	1922075776	2077041664	1458840064	1470126464	844171136	2011917312	1007484928	1230481280	1151318912	1518505984	1014057088	966322304	958673024	1003208960	779380160	675451072	1361637376	1426742784	949912128
781	valylglutamine	Peptide	Dipeptide	42079	LC/MS Pos Early	100003640	2295	246.145	42854-54-6	5253209	4419671		HMDB29125	5421244	3871451	13135389	468005	2795536	19666610	491314	1995132	1399277	277583	1471787	964359	31190580	3586169	344982	2427375	558332	3509046	3125384	6716945	2748202	5065781	5206563	403393	2726297	21668000		11318400	11048030	4632354	17326780	6331081	7608755	15866112	9925347	12224477
782	valylglycine	Peptide	Dipeptide	40475	LC/MS Pos Early	100003641	2444	175.108	686-43-1	136487	120256		HMDB29127	7343209	4197992	12382562	1863198	3919166	88886240	1359308	4967113	7852351	421103	2581745	4998579	34848864	3936709	540585	4178604	1332214	13880477	8417886	16869318	7199412	8033346	12883966	735191	7021826	20765932		12579968	6187569	8281767	15794940	6142094	7529940	17505568	5918429	9693001
785	valylleucine	Peptide	Dipeptide	39994	LC/MS Pos Early	100003210	3138	231.17	22906-55-4	352039	312586		HMDB29131	5013430	4217353	21600164	523337	1899927	9298280	867062	2097108	674891	631485	1870371	1073840	16236599	2752014	406753	2242478	1071444	3509591	2819300	5743421	2304581	7614481	4353693	404428	2295963	33313730		9779077	14594266	3197984	13576463	4799315	7304739	15489242	3925105	7394749
147	vanillactate	Amino Acid	Tyrosine Metabolism	54910	LC/MS Neg	100006129	1625	211.061	2475-56-1	160637	141152		HMDB00913	128296	121132	154178	85653	230310		72335	211102		900508	353412	53622		320839			70065	128455	162213	82138	133246	123057	114768	308317	220435	136694		132679	189056	151186	105156	86426	204342	123297	116286	112906
3971	vanillin sulfate	Xenobiotics	Food Component/Plant	48411	LC/MS Neg	100006100	2242	230.997	744984-09-6		10798458		HMDB41789	1285324	3296369	2454760	2650545	884253	805912	1212067	1397129	559013	970401	2115944	2240765	2064201	2498840	949164	270685	1203560	853163	689585	1355838	2239711	3585049	667849	855757	1514926	1158318		2081581	2654345	1867421	1505984	2118865	3535202	1459364	1232932	2086686
967	verbascose	Carbohydrate	Disaccharides and Oligosaccharides	37132	LC/MS Neg	100001864	935	827.267	546-62-3	441434	390167	C08252		10910611	10288427	10339109	7249448	6801290	3837259	2973309	10916954	3406444	4632935	11180662	6978706	7006810	5053249	1799437	1342443	3961621	11007545	9005539	10294361	8229069	12148952	10209975	2726743	10400029	11262833		10895791	13317261	11884208	10640130	7613552	12372695	10233322	9841829	11081546
3195	xanthine	Nucleotide	Purine Metabolism, (Hypo)Xanthine/Inosine containing	3147	LC/MS Polar	1004	2023	151.026	69-89-6	1188	1151	C00385	HMDB00292	7939169	375645	691057	9923421	1488354	86916672	3181809	2146737	91718544	11263274	623964	10630658	35549752	4118568	83794	4013339	203510	3659062	4688638	7800114	1211268	1897243	3930093	6426125	1267720	228862	387137280	6086404	190846	575824	433632	1088213	292168	1292324	37706596	1864869
3197	xanthosine	Nucleotide	Purine Metabolism, (Hypo)Xanthine/Inosine containing	15136	LC/MS Neg	100000299	1075	283.068	146-80-5	64959	58484	C01762	HMDB00299	146058			801472	126606	1496068	350311	132552	1031029	120169	56856	288640	253430	68049	169626	92069	99393	151178	170947	82800	143200	62200	187479	210269	104703		14085010	91451	62144	38162	17981	37036		37418	480688
	X - 09789			46355	LC/MS Neg		2580.5	153.02						1019641	246896	660132	1639917	1033278	3817261	566829	2280429	2431562	689405	898120	1264910	490680	951246	360432	734617	804421	4773062	6721304	1286106	1195200	514468	8931828	1059260	4000053	1023811	59221	1112050	583471	840911	572780	315909	651618	896893	580991	403907
	X - 11334			46663	LC/MS Pos Early		2017	259.092						265150	158875	174285	191316	185309	432404	214301	168122	196273	144028	134209	155609	250867	179460	420739	422066	175924	255118	253016	227925	203810	200539	191496	238523	240010	249912	316843	212106	205993	131359	156866	126213	210827	256187	650678	158814
	X - 11429			46597	LC/MS Neg		1151	245.077						262822			542485	130992	1840705	72548	92589	1357831	161122		400129	777296	78977	284687	404445	186048	256501	728994	342395	95161	98788	448415	370784	448548		763105	124505	179260	70535	80649		154850	162151	737360	59992
	X - 11491			47651	LC/MS Neg		4819	567.319										3577917	186024	171386		132745		280136	111744	283524	106886	143666									538275	3130455								70880
	X - 11540			32857	LC/MS Pos Late		1200	342.263						632397	2468014	799614	1012650	271014	2722326	3866541	884244	1837872	1278923	1495168	6397771	18285808	3584594	1884196	2207227	1878625	448196	679321	926758	720011	349396	1715299	569119	542928	523051		864487	783781	2150537	985838	762251	1727196	894437	1989498	712346
	X - 11564			46260	LC/MS Neg		1157.1	177.023								125194							1127547	555737			93093							158650	77211			382356	163754		65991	352803	48470	81175		356279	82697	117406
	X - 11612			47431	LC/MS Neg		1633	283.068									67867								66210															12165921								64388
	X - 12027			47510	LC/MS Neg		2706	242.013							81640	91763	2418669		32603	1101411	28509	26322	2096377	14495		587064							220528	136835		2754335		155595	1813882		111536	1897269	250894	70532	2430917	373406	72115	1901259
	X - 12100			47687	LC/MS Pos Early		2650	221.092						7090259	5736248	6495927	13726014	4495780	19069472	5461137	10359262	11218103	6118178	6626401	13954571	7036674	8271478	2801589	3531448	7595342	13661019	15146958	6259088	7888345	6545144	12588855	3047421	7414139	5940009	2052988	6713265	5747023	5848889	6607761	4517399	10044967	7967237	6364339	5550658
	X - 12127			47702	LC/MS Pos Early		2160	226.082						1247874	602885	339950	386843	312378	518082	809675	892006	482009	923875	694422	469330	397848	798291	466293	120955	323619	672948	311842	737071	713289	839344	936781	326542	636718	510269	370124	433911	1064858	946573	872099	622982	483293	826363	507308	704809
	X - 12206			46612	LC/MS Neg		622	254.982						1095196	2955679	799804	2012818	482711	2932188	9173912	2820039	8798756	702218	1030396	3635706	15433419	8134766	10419122	4853321	3175219	751907	3995823	447290	1672689	959527	339093	567487	783021	430224	5194504	1478824	689145	915261	540911	848032	3789785	1049516	2953296	953708
	X - 12216			46613	LC/MS Neg		1691	227.997						52938	354222	280606	642328	193946	292461	496316	367140	289681	520680	391139	997868	1358459	421826	291623	5751043	384183	191356	331189	451598	361214	118499	532825	238788	246684	189799		321694	1047210	286447	260734	568491	477488	177922	1224181	292541
	X - 12221			47911	LC/MS Neg		1467	203.998						70398	49665		186555	88559		70046	81786		511529	496996		90250	77391			49570	90824	77528	66197	77524	108951	328775		246265	210856		37482	325497	94740	36582	266930	133640		449846	36219
	X - 12398			47919	LC/MS Neg		3014	222.081						38513	32722	43674		36645	24174	73588	35757		582474	423954			80045							174880			31573	80291	28344	148044		111140	33380			27577		62090
	X - 12410			47921	LC/MS Neg		2086	274.039						159383	288373	220526	260091	111935	247731	512059	320055	111057	460274	1087180	362998	351658	226550	99287	159752	88982	183123	206332	434344	388035	306390	517153	58207	232194	170137		92349	1366782	175567	214862	143441	263557	85412	439447	316354
	X - 12524			46621	LC/MS Neg		5780	205.16						30442828	28316540	25466122	18546218	9163954	39649768	16847622	19156570	31409490	16230340	26193026	69608040	57556604	30250222	63439008	20000888	17332860	43084000	77274296	40668412	53919000	29446480	35796380	12332548	7472003	25740992	38967384	18108654	9459065	18797112	27105676	9066615	8188918	33489704	48003608	7561938
	X - 12565			47435	LC/MS Pos Early		2514	254.161						11043733	6958640	11580927	7219049	10631379	4513423	4173982	9341426	2222139	7725313	10421918	2866758	3079595	8094402	1208977	1462560	2501952	11617154	7549749	10974066	6519751	11941634	14198053	7772853	12793685	10820417	469644	12446153	10502998	13777655	9917736	11429420	16868294	11708905	7428946	10463000
	X - 12686			47716	LC/MS Pos Early		810	181.053						892845	1687346	663333	2207834	897271	1431489	2170521	1317624	1552326	1420419	1017321	2944379	5490918	1807282	2887326	2391775	3018097	1005582	1596807	1440641	1903032	1052715	970629	1487945	1947601	683130	731406	1029196	2418169	1722715	718427	905724	2582650	1169253	3535112	1302562
	X - 12688			47718	LC/MS Pos Early		2300	203.139						5219137	3238092	2621765	4168109	2174224	7295069	2559167	3692411	6935144	1374987	3494508	4140353	11330368	5685273	10602152	8103241	3949956	2581206	2404689	4452227	3448973	9957069	1973263	1283046	5612478	4308450	8422603	7263104	6773598	3143919	2812206	3765780	9104743	3652878	10284221	2736543
	X - 12822			46997	LC/MS Neg		2790	389.093						389621	1031525	980149	1741822	285621	1386533	2065332	754901	2204804	236289	901736	9635714	7684741	1278489	2828973	1594841	3449385	737096	1362169	1003276	1239164	307347	603855	60429	661746	375584		667755	1468944	1506840	792998	987109	1616355	689975	1598597	1071088
	X - 13007			47203	LC/MS Neg		4597	329.234						17422812	19644908	10972224	10027182	7753940	12191409	6893725	13718846	8942474	5320670	7577532	7986270	2779927	11390354	4486487	5868074	6556419	9353500	11094260	15231663	38655392	16555480	11889898	7978078	8818917	11459831	42129364	20024784	17877112	8270162	9926562	8903826	14526707	10723365	8005914	11237258
	X - 13529			46643	LC/MS Neg		2011	188.093						1261214	168599	433118	590309	603508	1731701	869408	579497	1018168	4086838	909273	701102	663714	535730	263175	541913	608574	872315	792137	1158355	215924	877159	824022	1241454	706135	384265	1657723	837657	289698	378575	620560	714494	360360	537687	891315	432988
	X - 14056			46632	LC/MS Pos Early		810	192.033						467673	464259	393443	496224	969429	3742194	575630	1106587	1750780	6614887	7705370	429590	613010	1647858	790634	863968	764586	482078	600579	460841	208804	449536	371549	3812922	3417969	247112	2206558	479790	260010	304176	620474	480984	530709	944157	395695	467809
	X - 14095			47211	LC/MS Neg		1007	199.073						525548	430991	2049585	340346	736779	1375807	496276	1403272	778511	360186	638239	415576	349733	352206	285647	345594	282974	691569	804882	638043	1446441	450128	854554	224215	1345161	943133	222206	984506	736121	1449862	1353241	605503	1395297	781225	232421	613533
	X - 14096			47212	LC/MS Neg		1021	229.083						419514	909171	1953818	1072466	955849	2189558	3665805	2380038	1875852	767068	1369878	1627998	1358794	1342704	1590058	654496	1236514	1364038	1216544	688899	1421318	854289	1406183	304916	1685852	1271898	208196	1048853	1533313	1803839	1256193	661433	2332089	484878	434795	683634
	X - 14099			47214	LC/MS Neg		1045	265.094						252429	499393	1073480	444471	659117	532249	689561	1044072	316504	679473	764842	464245	422529	672558	214146	126791	407767	980181	1069649	668768	674015	604402	1208655	198861	1032415	856200	36590	540741	1064030	1175481	667967	225486	1370027	289670	336621	458732
	X - 14113			47444	LC/MS Pos Early		2191	286.151						1677753	2287518	2891040	3477928	1473851	2389412	1337396	2089575	2404245	1328265	683952	1579352	869014	1871355	1708221	1331364	2082894	2550973	2727994	1924245	1875992	3730073	2724910	661929	1903660	2819153	235443	3628661	3592153	2626992	2087887	828548	4291703	696779	1663522	1587108
	X - 14141			47217	LC/MS Neg		1335	259.13						14501801	1314838	13555213	1508649	5261184	22743126	1004876	3761255	5841860	2300620	1441292	869898	5334608		1719470	3138387	610176	11061189	10787277	7115419	7152572	6780260	13852545	1950474	8534254	22875780	125731	7149013	9306319	3563275	7774455	4724093	3106362	12355088	1379614	6328273
	X - 14196			47219	LC/MS Neg		1717	291.099						397598	759781	2149634	418871	871821	5202228	1124672	869869	3553138	554936	514380	272576	1672339	710046	2498284	3948492	341342	299674	773343	358053	806250	1603736	488164	343748	600518	834069		783673	1350341	626501	1074279	601241	1673151	464153	783084	872040
	X - 14254			47223	LC/MS Neg		2015	318.167						5748221	2409573	9923209	1841615	6059022	2406015	582085	7186301	2561720	3251563	3192438	144707	1533046	3103498	1955606	4121892	333682	10436108	8508022	9607239	5795592	3492438	14911436	922199	8092780	10791874		5722560	5977806	7255873	9637881	5570526	4358203	14205951	1386629	7965324
	X - 14302			47226	LC/MS Neg		2211	241.12						566898	502434	1532569	522666	544416	1490422	1371252	1215207	825469	927943	798462	824202	589341	704883	521871	677596	486357	718789	808857	530862	762556	671709	846702	349874	1020350	1144410	65794	1217029	1160890	890851	1209143	1208983	1138225	878497	337862	753600
	X - 14314			47225	LC/MS Neg		2273	241.12						3615396	4261850	10509543	4958242	4743233	10516505	2587062	7472695	5491134	6815046	2754174	3163815	2188021	3615565	3404407	2602726	2760604	6683129	8014647	3243158	7939245	5080469	9228710	3054253	6771589	7425659	1382706	11337404	8846156	8260826	7783488	5747064	8456332	4414788	3319537	4400250
	X - 14383			47230	LC/MS Neg		2824	316.188						8910219	456970	5586730	237827	3288892	608706	95251	1458320	780843	988849	215245		321410	425442	918343	1258544		3560204	5366155	4204711	1149221	2978512	7781012	180966	1528217	7828641		5564150	3675408	1473730	4421694	2690707	1352766	5652203	345604	2666522
	X - 14392			47233	LC/MS Neg		2908	316.188						3698271	71125	1360148	39783	906337			335194	243263	116426			119366	138249	157877	295389		1154839	2406779	1597434	278579	1143695	2905461	34830	232258	1944515		2683257	1191491	286901	1672451	874457	336832	1038777	89599	822173
	X - 14454			47239	LC/MS Neg		3358	330.204						10109543	894929	10463155	305402	7530317	359544	84865	3877735	975630	1815105	545883		136017	902952	635915	1430721		7496036	19101516	5897882	2574197	5084035	26280272	51999	4626312	20533732		10997449	8504502	3978674	11249176	6508713	3807961	14786228	351119	7787209
	X - 14538			47248	LC/MS Neg		4130	425.277						12169772		2638642		1890911			944587						163732				3650153	8412137	4492144	166743	1083553	10642531		542547	6827836		7587048	1262005	1533584	9639744	4041190	1486897	7459152		6231762
	X - 14568			46649	LC/MS Neg		661	132.921						84370	159801		664233	246667		128479		275630			434889	414246		342481	1173141		607055	367521	514946	301504		89369				638564			303120	86941					101351
	X - 14658			46652	LC/MS Neg		4800	288.62						35392176	37202184	12533800	66311908	19832086	69274296	83913288	58283100	46560216	35226420	19163216	235544832	121847872	72427824	52130436	55230968	38683772	43588768	81957024	39023320	19947386	15548818	40963924	15837247	18212418	17176384	20804	28919724	10224413	15871514	27199998	17951804	20100300	7296402	36786320	18863396
	X - 14697			47218	LC/MS Neg		1276	259.13						10542306	3804682	8914125	1507175	6243103	4310028	2292974	4401692	867325	1876258	2903485	732371	4725139	5286090	723598	2252292	1029015	3276558	3376149	3801805	7798316	6092324	3580302	3767443	5757270	10220350		4684708	11640533	4179752	6931835	4176054	4413960	9155678	1358004	4443853
	X - 14774			47251	LC/MS Neg		1435	331.068						551559	1010980	845143	223367	547550	135258	450285	750619	67557	115495	517374	210019		789899	117865	67512	456824	320279	335153	300602	624951	997783	426512	180961	669410	629104		471157	1068799	572494	801666	533996	1002215	565421	215194	933926
	X - 14838			47787	LC/MS Pos Early		2000	141.066						582575	468704	525370	411864	442297	443667	500161	591878	257339	1255098	634830	412724	240713	1003376	549968	736998	389907	576607	455504	938188	482346	607988	463947	644118	986294	588358	318373	523299	1257718	823970	491831	259838	869589	451456	245134	338318
	X - 14900			47254	LC/MS Neg		2140	258.182						243261	136273	886531		109052	775143			450362	46383		58651	903642	108911	250013	287675		227559	443518	250658		527786	510802		247610	1806738		726770	780853	193232	958739	259024	627051	784927	174633	463311
	X - 14904			47204	LC/MS Neg		4543	329.234						17853150	19323836	11341680	11820932	8409717	13473954	7715857	14869231	9915859	6136264	8492080	10261922	3087056	12936612	5313490	6051615	7773981	9669886	13234577	15818454	35113504	15302837	15049438	8603813	9741026	10972897	18807266	19656844	17224824	8131195	11225750	10554508	14618455	10885879	9043263	10444345
	X - 15150			47259	LC/MS Neg		1544	294.11						1182407	273368	1298934		894497	1576798		655456	368456	124116	201157		749602	220360	453053	412014	29557	1109039	906779	1006119	652940	685331	1677897	40018	711794	2400917		970697	1108500	741376	1499371	872652	457336	1910252	88031	1012553
	X - 15161			47620	LC/MS Pos Early		1809	206.048						25690					133359		22492	274678				147264			72876						44891		42282			47470156
	X - 15220			46658	LC/MS Neg		2662	274.112						586790	511894	107982		126290	2370924	65656	342716	1396550		103251			234176		80031		102015		148863	713420	294610		122145	156776	65745	8783373	478916	252745	152390	91736	192564	259467	111572	170519
	X - 15497			46473	LC/MS Neg		2843	236.093						1705763	225327	432861	820772	1004964	1856828	795409	990919	1211372	4165172	1460562	801195	1057240	557578	575081	861627	876263	1031154	1241028	1636600	333028	1003513	1349687	1981072	1836415	437072	1121312	1035246	344032	336841	754307	742001	172041	873866	1411142	689923
	X - 15608			47261	LC/MS Neg		3583	330.204						213458					221800			496464						80579	345782		183203	457069	175870		89863	750883			157817		232992								113812
	X - 15641			47525	LC/MS Neg		1756	321.04						77067	199246	124661	391784	112527	494994	683502	195313	604408	337816	511331	1054508	683389	323186	543290	519623	565137	85494	331119	159164	225214	109999	222910	178237	140891	92039	14750	86054	310381	170211	153528	185486	225443	84618	629161	198748
	X - 15666			47800	LC/MS Pos Early		2755	221.092						1599308	921527		6344874	798521	14084891	866848	1693989	6976481	1622008	748263	6968335	5203410	1166166	486153	1282084	1597539	5104439	6409972	2810631	1583668	424227	4734010	535178	1800868		2154350			1408883		286530			2163829	217038
	X - 15854			47267	LC/MS Neg		3430	300.193						1904362	140105	1411262	154076	850670	542856		282145	502158	270500	31088		109544	45222	641896	241074		1062282	1923429	1323301	90718	1127637	2582240	29670	335526	1586817		1900228	940296	689967	1396800	975524	713110	1231735	95170	1133220
	X - 16071			46738	LC/MS Neg		3692	144.046						452999	559508	329263	349027	478352	447088	507168	472532	276867	660783	1238526	542026	637460	478170	381739	829729	397218	350075	648300	529901	722835	309642	781353	549752	843260	478415	909802	414975	373982	484699	669441	532396	458139	780939	674216	660019
	X - 16343			47275	LC/MS Neg		2064	278.115						13567256	474795	5580115	1210807	3075639	12460272	487043	2806593	4405189	3439001	661340	703933	1815424	1989506	847897	9684264	825152	17719048	26120536	19870588	5954667	5238414	36897880	4478718	2429236	10059856		9514079	7311950	2453754	3354653	2233258	972064	9475007	3898970	1379331
	X - 16391			47277	LC/MS Neg		3427	344.219						742063		506474		853071		185481	272720	685209				188184	85776	959638	1452241		235234	1531374	184120		366618	1217000	115522	102471	510080		1421631	396424	78699	709006	393174		238197		445501
	X - 16580			47804	LC/MS Pos Early		2537	222.079						274989	270820	330396	458733	175407		123361	373604	74870	310047	313128	170407	113596	388063	47678		179943	143634		165825	550140	276478	214549	51188	393083	460992		509527	471506	452938	281765	812281	355156	484340	478088	377077
	X - 16649			47992	LC/MS Neg		3018	353.035							477489	261302	221615	144832	3610982	87764	305002	458069	876260	294005	2336207	4838501	1766181	1520073	1061484	356820	226022	688129	434909	642084	217631	392322	140187	561908	126183		594414		75945	618056	747227	438602	151790	1373094	427376
	X - 17010			47993	LC/MS Neg		3178	189.114						137596	160255	96413	87891	166155	103919	122442	140577	107618	88741	141821	75046	91530	161974	81570	68703	101449	81669	81669	121834	253455	104142	117233	140341	157195	157619	1736843	121294	121602	76224	115774	119103	145511	106632	72879	108916
	X - 17206			47278	LC/MS Neg		2008	387.166						7810487	9329034	8477031	6256275	6577472	2901306	1636694	8708594	1685397		1914951	4851358	1482601	4903855	566328	907238	5277349	8141254	4468100	9384829	6527994	10786738	6864864	241760	7605471	7142827		8157059	10073523	10606455	9743937	9832695	14228057	9562838	7062091	8894161
	X - 17299			40097	LC/MS Pos Early		2344	229.154						74557288	60871864	72214264	52789876	40457600	24530100	20674724	66482228	22454864	39060600	69207040	50766288	50770552	74680592	21147424	15367557	36818976	63530248	51076932	65039788	55710556	86975424	65019504	13257764	65515000	73824640	2993757	74517896	92787288	85177048	70425488	63613536	125874400	74351632	52259728	78299936
	X - 17677			48022	LC/MS Neg		1544	204.982						1127508	505231	597228	952257	665336	737016	623967	819875	434784	3310260	2735001	567586	305810	867046	425111	695321	502387	1132978	917660	922356	638345	1328158	936908	442982	1132968	852805		909867	1671475	962096	711914	705217	1259694	622282	3060233	819444
	X - 17682			48024	LC/MS Neg		2408	485.167						66083	564556	299124	373557	70024	427272	358070	270552	656299	55531	133008	753439	2056046	257371	1145598	550762	503843	219412	241361	234573	262657	77896	295756	23194	120762	115555		180750	438405	151207	182140	237030	462561	156044	731901	186437
	X - 17709			47284	LC/MS Neg		1023	261.109						3126636	723535	3733602	1337302	1708161	2879570	16580	186413	6480639	12463611	490015	168479	4841097	931288	3964261	1992700	69841	764173	2225852	1962565	424931	4009111	2607484	1887995	1528291	1709468		5903455	3048239	970611	6907057	2577743	1629048	1976014	1897897	983406
	X - 17807			47291	LC/MS Neg		1439	211.073						305840	291971	389104	266657	315864	146201	197082	478931	108254	389416	559572	240076	143462	464012	84122	54927	270571	354698	422320	318121	409161	368954	513969	126965	619833	381977		285727	447957	400997	288123	218157	539657	342207	192454	295836
	X - 17812			48128	LC/MS Neg		1585	383.119						6912078	3066039	5870306	5206281	4215889	1886089	1382826	7914388	1704151	6253813	4480408	3932349	2080597	6173824	311227	534892	2972745	9505971	6507984	5802616	4419288	8172457	9610100	6512947	8942826	5434540		6815433	8184456	7425004	4946196	4757303	8668779	5725806	3423422	5380804
	X - 17852			47298	LC/MS Neg		1930	330.168						595797	40713	260381	157608	153392	2073082		250443	1382416	115345	28749		1787827	35869		389051		1049197	1847610	1190169	131921	273638	1837935		226539	307970		335245	148023	433624	332127	189070	217199	324296	110796	427969
	X - 17855			47299	LC/MS Neg		2082	328.152							240832	214987	389380	122271	327955	354857	237347	517694	120715	106355	363788	1281100	186817	894653	420293	291919	167815	199913	93933	204425	306849	256142		142521	207171		132569	271115	268035	140270		359248		244068	119378
	X - 17877			47307	LC/MS Neg		2441	344.183						574221	35414	213279	158849	93866	1807075		241401	1480475	122082	31493		1366558	63522	353118	1165830		1056564	1350189	1376128	162823	284069	1567357		177523	330192		389579	156353	373594	344872	209427	172057	340263	219867	438458
	X - 17919			47317	LC/MS Neg		3079	372.215						39041680	284702	18203746	620951	4752428	10179007		4543177	5903551	3235154	1072588		4102566	361876		3984226		39713960	27805640	53819584	2314205	7354524	43060528		6537213	29704692		11883283	10018635	7525587	11629339	10697382	3572071	29289918	919384	14971957
	X - 17960			47320	LC/MS Neg		3238	357.215						8825127	776055	7229192	432714	3344859	968387	199086	1089654	1292405	2201499	444774		454331	782803	34949	2422748	135746	3452510	2927533	4065365	2006833	5055668	6015058	1227360	2341082	9608003		4204451	5534766	1831237	3942340	3784210	1528569	6254854	752083	3570571
	X - 17969			47323	LC/MS Neg		3447	330.204						331666	49945	418366		627923		69055	113576	343516	65834			157860	68605	960330	1016483		220055	1454275	134216	110019	237074	885088		143010	755245		380325	393914	56902	450448	304766	54768	437101		185384
	X - 17970			47324	LC/MS Neg		3421	454.268						4262957	353595	3314557		2303623		72403	2478854	254522	127783	74425			2275732		293133		2990195	4443208	2430575	1286364	1553876	6853715	89511	818971	5925269		3214797	2169949	1601798	4589550	2718323	1729744	4571672	38137	3869267
	X - 17978			47328	LC/MS Neg		3632	344.22						616081		85458	111378	152501	238982		322734	321021	131049			110782	282705	254927	174639		369158	737223	543990	403117	245333	1338412		302698	180624		400675	277641	344103	297180	183135	263388	444369	106795	225150
	X - 17983			47330	LC/MS Neg		3722	328.225						470796		165000			116018		54999	184104				47548		489965	82002				182837	31271	162821	623372			29722		717517	21708	61173	240076			144209		106587
	X - 17984			47327	LC/MS Neg		3690	344.22						18238836	329414	6542080		1570720	343621		995652	476697	601720	234305		82752	305777	190300	192093	19092	7269532	9023475	12264428	643994	4111481	16415295		1263545	10936003		6715121	3661784	1772965	3781247	2964619	1322400	7289774	194929	4444155
	X - 18059			48039	LC/MS Neg		2825	175.098						1086260	1196149	584045	726563	701043	705713	558116	1091513	606587	985023	707828	603677		704539	441053	160301	451412	605051	578030	819872	1699067	913492	799126	569164	879308	833073	777914	1103023	1093254	779366	645858	562102	1195338	1110782	578303	854532
	X - 18162			47335	LC/MS Neg		2235	278.115						10308500	1139400	15388739		2021996	7435520	112815	2024920	819740	282723	1063629		5703581	801159	1415805	1520516	130539	3069115	776080	7321131	2025293	7061663	2118509	235207	1914734	18913624		6237167	8280709	3289302	8522552	6652910	4316012	13073550	853107	7601581
	X - 18165			47337	LC/MS Neg		1795	281.114						1732036	628072	2539033	254477	2043593	3327401	261403	1433292	1180957	665223	480290	174479	2603148	768815	448705	1707841	157460	2228822	2321752	2347543	1983709	1089782	4532903	433895	2253191	3994342		1818939	2315569	1595025	2794159	1506930	907599	3851883	813006	1904599
	X - 18278			47341	LC/MS Neg		3056	316.188						5247588	1519336	4352538	497476	2985972	6107905		1676898	6194386	1679566	215362		4423609	388999	2393147	5275206		5222700	5581316	5102286	1212150	3683712	6913136		2938317	3417940		4696664	3097161	5389873	4270548	3828983	3199686	3591056	327538	5431763
	X - 18345			47342	LC/MS Neg		1400	245.114						1696696	3451106	2653494	2468263	1367142	583972	2000472	2872284	343707	2309306	5439175	2126828	1077723	4821650	712978	248357	2487845	1646267	1338146	1504875	2444733	2614625	1370944	905366	2576784	1491273		1985735	3268206	2825793	2121176	2389755	4476808	1766397	1283059	2658639
	X - 18347			47343	LC/MS Neg		1415	332.147						1574866	347679	1452871	617954	766625	1868855	119085	1398052	1633924	1125248	494479	69371	1608094	590146	149677	1363284	169582	2016184	2965836	1889411	1717747	745598	3572421	176145	1294080	3242790		1163997	1895707	983970	1983852	1277429	814642	1860097	686008	1512553
	X - 18410			47346	LC/MS Neg		1538	305.07						101358368	62665504	93479152	53941056	45836248	31272012	28175514	83051464	26065658	54494452	77863432	37693356	35871392	76100912	23756110	10104336	42704648	86768264	80844184	79880944	59851456	97676128	96152240	18186644	85183648	87062816	173162	84223960	108857544	101529232	80012608	76203888	109627008	88560392	63152200	99281304
	X - 18887			47301	LC/MS Neg		2229	328.152						54876		57677	36744		76793		32209	65078	152629			78808		89435	36231		62053	125285	40493			122555			71084		72738	76890		108077			44234
	X - 18889			47347	LC/MS Neg		2633	202.109						1428808	197503	377633	706293	655875	2588435	758081	868014	1333462	5279578	1112184	765085	896565	523495	308280	494283	592831	847289	1001570	1316832	302795	865958	1148647	2286127	1021892	334486	1263204	917253	267046	330004	698864	683557	336107	577277	908446	629600
	X - 18913			46695	LC/MS Neg		4538	185.118						181059		222451	150176		206336	342425	113123	252209	224956	261408			280504			122257	139004		146154	140777		237607	133314	272111	174527		417067	123436	116747	105416		196497			112504
	X - 18938			48050	LC/MS Neg		2240	245.14						122022		121317	101534	102509	66855	47208	162209	53774	151588		76046		178969	45988			131280	90978	69485		70832	93905		174912	97142	62503	89007	67012	113342		83532	112442	58490		103258
	X - 19176			47554	LC/MS Neg		1551	440.177									83300			877308														500245					1095822			293029			1017859			1644156
	X - 19197			47351	LC/MS Neg		2387	298.141							68913	89140	112820	51744	84706		79402	112217	24715	28591	35235	151222	43998	135320	58837	47188	129121	121125		110461	142203	126824		48334	116645		64262	182775	108843	70371		96072		73348	40047
	X - 19253			47354	LC/MS Neg		4427	439.293						2086545		422594		403227			151892							207715			312534	539672	251721		159619	816204			929750		1438104	139084	113306	200572	258442	253829	247666		1140472
	X - 19369			47355	LC/MS Neg		1879	331.163						167340		113927		65171													483701	3231166	542422			2741749			708031			140853		299123	86581		461910		322510
	X - 19452			47356	LC/MS Neg		4014	633.297						5728454	18713588	10405206	1762116	16207515	1174356	11999459	6753961	987177	2280079	14826255	2323958	1683568	13665931	10520289	1002099	4601545	2110626	2159434	2414025	4613485	13922601	2290746	1339015	4440350	8824532	49259	4160608	7507377	4483902	12073127	16808606	14360494	4993968	1932390	23109332
	X - 19561			47561	LC/MS Neg		1859	252.088						173627	55985	79871	183859	206505	305803	167960	265341	227312	1672236	535524	209022	233993	130523	102672	87582	170498	162918	178226	288611	73993	75318	186260	809963	578620	40431	359142	147344	44538	71600	136680	106802		233835	200105	119073
	X - 19746			47357	LC/MS Neg		2107	379.173						611627	555354	669868	506973	415833	341431	277614	683839	201859	425667	968983	524120	482272	691577	189702		432090	690978	610036	723441	694916	747296	649098	143070	568106	634694		583622	639819	744561	555776	644849	843671	748146	397615	725565
	X - 19751			47358	LC/MS Neg		2321	363.178						681064	1289459	916507	576979	433337	4033738	727584	1445148	650052	421670	1122766	842196	350330	1327759	218608	374508	1013740	1997376	1992099	1225687	814482	1005166	1590424	208181	843649	1100331		1921356	761185	769098	930183	658526	774351	1247844	569706	847530
	X - 19763			47359	LC/MS Neg		2969	248.093						1693857	684254	1495406	1312796	1149731	675869	480892	2010890	386847	1577757	1536271	551447	225663	1432128	137244	111268	596602	2302784	1675814	1402895	1021233	1496080	2214933	324798	2072769	1583837		1424543	1739263	1708375	1109326	858324	2141020	1305779	566353	1076430
	X - 19913			47364	LC/MS Neg		1075	231.099						3276795	351863	2736800	1646159	972285	10168274	279878	228427	11087316	21158512	214078	167771	9382663	435381	4826180	4432904	93361	732456	3449301	1695827	1171606	4111601	2264314	861092	1778876	2595902	109438	8409900	3700771	926428	9800049	1578085	843136	1065477	2152266	811280
	X - 19915			47366	LC/MS Neg		1106	422.157						1479346	44704	689205	86305	116649	53813		387532	246991	160292	263849		100854	86894		180075		1087561	829892	1831231	306812	214139	930287		475724	1280144		178700	719980	475759	420583	398758	172843	1226917	66829	928272
	X - 19917			47367	LC/MS Neg		1179	407.168						847648	789527	845041	672923	409917	734111	471359	1127515	418881	584186	1048323	461166	501575	937783	114075	237456	547498	1709166	1655910	987288	959146	1117406	1223412	164730	811899	961265		880355	1150378	1114805	995842	779657	1178873	1233305	520237	966556
	X - 19924			47374	LC/MS Neg		1715	443.193						17385734	14851113	17176784	9628612	10853461	4679018	4751786	17059012	4046790	7472734	18586190	8960311	5994440	15108307	2070939	1699377	8781579	13599332	10616885	16320870	10888317	21518204	16031811	4168871	16332020	16647261		17951168	23589136	20843018	17620926	16762462	25510790	16814284	13890194	19777552
	X - 19929			47378	LC/MS Neg		2378	312.157						349654		140102	79182	133365			252617	36872					61664	19349	27901		228826	272496	115125	40487	110045	407647		76826	200176	43441	552081	101189	85525	366404	149695	66783	150902		180063
	X - 20100			47197	LC/MS Neg		2604	316.188						1326776	86649	1080106	103168	909552	1374599		102079	1274928	218878			896161	32965	761761	510629		1075490	1111763	1231115	128998	887565	1505910		222628	1171093		1929843	622353	894577	1164068	867512	365508	1036789	75210	1238625
	X - 20172			47196	LC/MS Neg		1801	288.157						2714004	100840	1130779	158233	744360	1498044	17198	329566	1549696	341198			1280421	72865	813187	442235		1565595	2780001	1709364	207442	928256	3595958		392889	1629792		2365272	526264	583189	1483986	951213	482315	1193905	72398	972138
	X - 20185			47195	LC/MS Neg		2323	272.162						546427	66573	1024735		1040969			340504	591768	169867				124709	1625004	485323		1808829	2023559	4406937	160956	755508	1535146		307646	2460346		1078348	448436	748215	3725782	1264737	555687	1345452	59201	1797092
	X - 20197			47194	LC/MS Neg		2630	286.177						4955006	261791	3028678	233509	2165505	1777334		1082923	2326757	1203923	102167		929046	298206	2582078	1605677		6221521	18483604	5524184	807704	1644987	22121066	81253	1611452	7925247		3655818	1998242	1343923	4831347	2216607	802143	5725267	587325	2383637
	X - 20295			47193	LC/MS Neg		1173	355.068						3885781		3925809	2560810	758610	1212247			859914		1843778			1715735			2142826	3573365	4125418		3248108	2968252			1206946	3087932					4810256	2766707	6018559	3192674	3630223	4335182
	X - 20716			47189	LC/MS Neg		2429	284.162						2769676	256524	2645754	242925	1470971	1455238	51034	661473	474374	447546	147423		399126	289942	102579	73209		3646177	5921782	3674631	1039904	1153941	6708351	59495	1034792	4045502		1487244	850905	1569991	2268558	1155986	443105	3585095	101206	1661482
	X - 20747			47183	LC/MS Neg		3142	330.204						2911533		2839642	292280	2308077	2880991		1390088	3413662	1652647	258681		1347067	184243				3844466	8431585	3837879	1079931		9284401	66384	2249863	4625305			2991027		3657681	2273374	958245	3948246	593427	2743674
	X - 21286			46295	LC/MS Neg		1550	164.036						112756	88981	119329		47212		54321	92124			116544	22703		113063			45803	140121			50792	76164				82378	20384	80945	99572	96961	128111	107071	136374	39784	27993	141114
	X - 21327			46371	LC/MS Neg		4814.1	329.234						3558705	4767224	3426559	3188786	3338840	3194815	2492666	4884057	2100180	1499143	2554254	4728292	903147	6957892	3620756	1563739	2913796	2896240	5961491	3224014	6120968	4574288	3935518	1116924	2168191	3600617	1535922	4301661	3097066	2555871	5359058	3979627	4427839	3185320	2440941	3662828
	X - 21343			46388	LC/MS Neg		5153	195.139						2153478	2727724	2543349	5981755	3383775	4823736	7896240	4515395	2438524	3819663	2824898	1973664	1183572	1103321	4048383	1564482	1333497	1966895	1978568	2052545	2436884	2530172	3670970	6173805	4662463	878653	853371	4651690	3301630	3200199	3461763	2376337	1860020	2712098	1356976	2111592
	X - 21353			46398	LC/MS Neg		5196	239.166						1952512	1908456	1576977	4303299	2130002	4058676	5578223	3483759	2843212	2985277	1881579	2547994	1929200	2209730	4005129	2364578	2107643	1741506	1670679	2061649	1994953	2562646	3507658	3871903	3430406	740963	960775	4754660	2666089	2497341	2319436	2585470	2581780	2126449	2439695	2728062
	X - 21729			46898	LC/MS Neg		1024	87.0453						559436	336627	364013	296221	588815	1090811	650137	437139			551341	234923	229019	2615155	509560	432692	399835		213415		303143				388462			432935	410279		453222		458040
	X - 21785			46961	LC/MS Neg		765	189.041						3547316	10021933	5740229	13508641	2559601	13136295	6341282	4773945	7014131	3167235	10638994	17288716	38497840	7073142	25907522	11975072	13490966	5439287	5152059	5392575	8352954	6683000	4770251	2301941	6648444	3568611	8691059	6523879	9603398	6753104	4949357	3047481	12171589	6068511	16494847	5511000
	X - 21788			46964	LC/MS Neg		1165	180.034						83399			126927		373893	119243	70005	254028	223665	121639	224358	295642	209658	172221	133690		124706	152914		100036	100795	86456		124477		571759	139364			74793				152937
	X - 21796			46972	LC/MS Neg		1625	138.057						380542	845060	454135	1071638	314811	596953	964930	609033	767597	317168	588777	1391875	1664678	795490	930938	579039	789525	409161	524169	323711	552061	275527	390786	288982	458798	309992	261018	286235	575655	520482	485154	422704	718158	381235	449217	438393
	X - 21963			47209	LC/MS Neg		2093	387.166						37665044	30113304	38147808	21712542	19927690	10990089	7903296	32671506	8503975	186527	4410430	17212940	6416168	16331947	2906533	2940025	16791438	30544468	23100708	34115784	24478072	48491152	36471080	745402	30860434	37284456	57198	38835576	50532096	44441384	33912208	30378620	52254156	33924384	27587326	40304684
	X - 22030			47276	LC/MS Neg		3330	344.22						2594958	541028	1251795	168546	1375174	541070	32315	493633	853237	110768				237400	77452	1284886		1175094	1901849	1376631	402261	1693669	2084763			2427481		2153822	937682	817380	2006436	692982	435988	2315227		966269
	X - 22099			47345	LC/MS Neg		1754	379.173						407814	1293098	670478	274271	214865	2857735	551521	1007656	406368	265801	1016660	611980	137951	1113120		149044	723877	1853714	1798711	1209435	649099	573844	1870325	124204	368115	659672		1346418	457311	477713	659031	453930	340782	899149	239839	441950
	X - 22102			47348	LC/MS Neg		2603	202.109						800807	142098	204542	374164	351259	1116339	593394	414058	726441	2730011	605837	455641	481511	298396	199848	287780	396354	487840	521532	586111	167552	487196	566305	594595	474516	249084	533296	606962	152701	241767	318057	473409	220654	322675	557764	315582
	X - 22142			47388	LC/MS Neg		2866	377.193						145221	369354	260713	70374	82306	1465435	233524	442422	161330	52906	208923	206579	349773	396701		128729	287544	573117	534281	390260	190849	277636	476143		139076	382894		564925	258257	201079	305967	188925	160222	410074	490536	177886
	X - 22143			47389	LC/MS Neg		1263	216.088						348589	315984	307125	250879	229306	104167	123306	298545	108215	248994	361586	196393	171514	340441	124922	62856	171706	305122	224409	262602	234376	420681	315804	67525	349137	284906	20577	324189	368620	320409	249094	272108	472842	237734	220047	336530
	X - 22515			47779	LC/MS Neg		3869	345.156						5543735	12419349	5193848	19917726	14534108	12440077	28212768	16426893	4589321	10231741	9254314	28694672	77298064	20650736	34191092	22151092	8958863	5052975	6271011	7722910	8138161	6961592	3525892	3178772	44551140	3879872	48778	4119443	4720765	5654765	7284496	10744414	11888471	3818768	19940744	6784171
	X - 22764			48067	LC/MS Neg		5263	197.155						1569597	1956574	1823384	1187366	3354527	715744	3553334	1260324	632897	1240618	2046199			1045126	2413215	1581090	1839701	676095	492081	664491	2386929	1294128		3451054	2897810	1120876	512967	1118041	2189155	1304592	2287713	2930906	724340	1439386	883240	2487217
	X - 22769			48074	LC/MS Neg		1430	224.11						253384	312847	218713	2374188	167073	643131	429824	392921	788190	190505	280235	1373319	411631	593876	453944	351447	888077	356564	336941	166063	242196	247940	238419	202471	342400	176315	160727	279291	195664	274753	325144	236120	1800907	224770	186707	276390
	X - 22772			48077	LC/MS Neg		2465	188.039						34601			101673	86354	28884	139513	201203	58921	102041	380464	99981		182028	71110	118347	417008	38680			98058			388284	384320		75907		21887					28199	84242
	X - 22775			48080	LC/MS Neg		2980	154.991						2748841	2950522	2795232	2815960	2613598	2738088	2860490	2728255	2728730	2422558	2598738	2875466	2787403	2477716	2952706	2653273	2700277	2610721	2746453	2917772	2999712	2707093	2809412	2704307	2900990	2693066	2342579	3029929	3128099	2751218	2628281	2931635	2691839	2557224	2245896	2947519
	X - 22776			48081	LC/MS Neg		3615	252.044							69228		109992									60739				122998	56795		35396	172463						8681599						74639
	X - 22800			48105	LC/MS Neg		5275	229.181						1103568	1580519	1321455	2837391	2401621	4109724	7190106	4383327	5269023	3452968	2660852	2390078	5674045	2766638	4786990	3352365	3629729	1138668	1023901	2472155	2036132	1570146	2720104	7534113	2731867	799772	3494813	2977538	2578997	2490217	1290917	2559463	2977880	1722390	3285089	3009061
	X - 22812			48129	LC/MS Neg		1625	383.119						8869003	6184285	8169465	7333729	5376503	2948705	1807982	10516679	2386373	2031174	8196302	6322351	2893125	7747568	708993	921548	5406823	10726632	6956037	8133449	5780871	10440894	10551595	2903706	8578761	7542085		8490639	11776394	10678122	6743217	5979407	11825887	7331129	5014706	6883491
	X - 22918			52659	LC/MS Neg		743	103.004																	315116	179291														283120
	X - 22959			48330	LC/MS Neg		3414	563.142						1360662	1311138	1486382	1298948	1039193	681861	841873	1533058	498796	1309083	1802418	1215861	1218588	1527596	712253	306018	1377753	1353169	1398437	1629901	1270465	1944980	1448722	745478	1684185	1148976		1627218	1753352	1740536	1594808	1709542	2004456	1644361	1275057	1657701
	X - 23104			48649	LC/MS Neg		3908	491.267						17639126	12796867	15639775	11770045	10342373	4048527	5434607	9556056	4040555	11731763	11564126	9552565	8575379	10456351	4238184	1446397	6533046	14145514	11930773	16791224	8463035	19051578	12242176	8998693	13735969	12467515	56709	16466381	16755624	21283562	14527144	15182539	18806540	12529821	12041667	14283333
	X - 23109			48654	LC/MS Neg		6667	369.337						4115995	12080437	4346724	15976272	9435046	113860088	46580272	15013737	110190712	4566778	11567811	75486512	66092980	23273064	273579840	20509900	82632392	7530204	12882495	10880754	10036437	7624921	8165621	11477759	1824723	4942706	47493048	6101639	5111842	3451575	4385480	3563170	6146499	6111249	47919104	5442815
	X - 23118			48663	LC/MS Neg		4545	377.2						773390	1066659	341207	2810025	390116	1258466	565436	1061490	1887688	182535	326961	1622583	89187	1892191	149494	164442	1953752	689346	905635		1824598	981442	265712	155826	1479405	607018		780862		262933	540094	411041	826748	311888	219430	399735
	X - 23119			48664	LC/MS Neg		4655	377.2						1696747	2820854	1202687	2182259	1124728	1482652	614811	2257500	1645863	155337	1279823	1532563	161483	2804418	218086	220366	2102808	961967	1065503	1191058	5351970	1922064	701760	666249	2177696	1427355		1788806	2061064	834837	1030624	934972	1930274	1397571	745371	1053961
	X - 23120			48665	LC/MS Neg		4729	377.2						1593489	2494287	1029420		1011492	788252		1291972			1222777	355025		1425206		85430	409400	588435	264415	1612056	4516205	1619740	611988	875981	1469468	1160603		1405211	1839744	881451	542710	749616	1486905	826177	770576	969990
	X - 23121			48666	LC/MS Neg		4760	377.2						350757	512944	258623	874696	570459	515802	140716	929071	425120		652008	805037		1017209		102874	330031	379724	462073		1570288	441380	307989	447511	1306316	257404		417264	606379		276948	100743	449598		204492	82676
	X - 23124			48669	LC/MS Neg		4196	377.2						148784	347327	34635		48827			78136			35240	58349		158669						25289	260125	154610			67905	33688		47525	79720				148126		38211
	X - 23143			48716	LC/MS Neg		5563	255.233																																		1548978				15012295
	X - 23163			48783	LC/MS Neg		3888	370.133									719919		1467070	596682		572612			729695	1261958	127408	561185	377662	503738	140257	588056				258830	47349											240139
	X - 23164			48784	LC/MS Neg		4092	384.149									273581		2827060	762091		1901906			1110098	2892563		758785	461922	142258		176895																797611
	X - 23192			48888	LC/MS Neg		1113	121.04															223734																									54681
	X - 23193			48889	LC/MS Neg		1131.3	209.053						14997399	14888954	13103800	18020168	13824868	20271884	7120145	20467668	17600192	8760355	14867781	23294252	17994420	18405144	11807573	13389806	12836049	16692061	15737413	17892520	13987076	16722365	21481790	12826747	14159733	12430475	2992694	19364860	14813731	12895819	14715729	14244463	16438625	14254304	17286130	14426048
	X - 23196			48892	LC/MS Neg		1392.1	217.108						3159243	5016710	3439059	2551109	2947648	1616080	1893185	4759225	1163222	3812357	4966633	2667122	352881	5980748	1035023	399301	2466615	2740880	2577442	2923620	14173645	3521088	3315133	1412616	4769909	3318614	554302	3235203	4513113	3685455	2819888	2664827	5490870	3824157	1489201	2886061
	X - 23201			48897	LC/MS Neg		1557.6	323.134						13878557	9631416	12288037	9711480	8866717	4295964	3826295	13656352	4773190	510660	11784735	7359535	3073938	10629412	1672989	1678250	8012235	12324632	11135127	9846069	11966984	14946456	14599253	3136721	15631580	12566744		13804984	16029327	14552638	11068061	10757979	14409095	11624372	12081558	15446317
	X - 23208			48904	LC/MS Neg		1726.1	331.067						5990161	5262232	6266081	3605393	4289145	1577148	1389231	5813785	1275334	438284	3674670	2433488	745531	5139846	453654	486304	2458942	4700831	3649971	5655554	4259441	7837594	5235025	1154425	6006126	5746686		5892495	7557807	7367801	6040128	6233892	9608487	5962988	4462759	7796618
	X - 23209			48905	LC/MS Neg		1790.1	343.103						128164	279546	110406	97369	47487	24765		109885	28014		93664	94130		72873			55974	105462	80103	210773	487102	137437	113774		55969	102862		143044	226065	140992	126200	114541	116203	143120	110779	128858
	X - 23216			48912	LC/MS Neg		2082.1	331.103						429907	440469	490143	313163	305001	115229	110370	407433			85483	321653	80065	358369	79339		282689	306731	228172	417842	364368	720825	304068		251366	399281		572294	543471	580742	494135	495683	868818	483286	420925	573989
	X - 23219			48915	LC/MS Neg		2176.6	342.083						437239	414975	421223	256540	374187	118766	144208	414513	96182		149499	194327		405237	82962	31614	231308	348107	315335	342103	415221	623401	386949	33966	453822	442784		424833	525528	491425	446506	488369	816025	498623	390375	599012
	X - 23230			48926	LC/MS Neg		2447.7	195.03						290808	324606	387321	198085	193654	144059	153442	249025	90545	180881	299761	172278		263869	126372		146643	237915	253799	230748	450768	373632	238872	191129	279949	411600		227732	436125	268879	298783	241484	591640	273354	195294	347755
	X - 23240			48936	LC/MS Neg		2837.9	261.134						3635475	2979565	3933930	1902256	2478092	3485102	1968186	4657176	3323343	3036641	3233727	1682919	634857	3249907	1086520	1425113	1997562	3349190	4444939	3369418	8121741	2478145	4130609	3453604	3828066	4630508	713839	4003838	3845199	2140178	2625324	1904064	3985668	4204001	1705379	1818028
	X - 23243			48939	LC/MS Neg		2959.2	171.102						2344067	2443612	1477640	1782069	918161	1819490		1118504	2758680			1987085		1169484			1508148	1113316	1719143	1664109	5808568	1226199	1297537	2218899	1433690	1397520	680008	2006479	1281307	211868	1628967	1420043	4616844	932921	885432	1193207
	X - 23245			48941	LC/MS Neg		3003.2	539.176						268536	243002	249966	161568	119139	93407	74844	293308	59927	116267	275768	147451	182787	273926	120654	28066	162158	251046	231730	254794	157881	305260	199496	28800	202464	230721		220151	376088	311203	287004	220163	392345	273629	175841	296170
	X - 23256			48952	LC/MS Neg		3425	597.218						87325	100749	104889	47568	52510			110320			64480	60116		85876			52350	73154	38154	87812	65785	140562	84466		111586	75196		88291	138933	106180	96176	102516	204383	87228	83742	134075
	X - 23258			48954	LC/MS Neg		3527.2	171.102						571823	610685			506395		244537	352773			284189									204930	915320		350550	308889			758296		648140			253078		204872
	X - 23259			48955	LC/MS Neg		3665.4	164.035						115400	123719	113125		92345	57598	93753	118295		142930	234793	73847	90932	152190	162426		137474		107372	65721	135153	102349		91812		128100		94767	153538	106123	93215	97161	150925	105838	133510	124266
	X - 23271			48967	LC/MS Neg		4409	325.202						434337	974663	599702		418207	105860	352934	542638		616007	489634	347535	213677	537682	325322	307221	396578	287633	341759	772793	1412073	352375	608737	285293	543381	408398	342967	1139899	574228	694694	650093	1080525	607496	645910	879211	603583
	X - 23274			48970	LC/MS Neg		4677.7	327.218						3107514	7623453	4818104	514574	4006056	298012	3045718	5188918	179092	5832310	5786722	1072436	1672445	5054642	4003831	2062780	5066354	2000568	1360110	7167753	7700086	2624878	2367326	1835153	4407263	4223522		8198503	4916043	5831111	5861640	12331133	3226437	5530966	7023195	4145764
	X - 23276			48972	LC/MS Neg		4957.5	329.233						1156814	1012310	651997		743217	749922	1203600	1333294	649624	1901017	1106639		892468	1083109	583922	652030	596903	827446		1626900	1897179	818643	2138637	1317232	762771	594014	1739992	1997238	982894	1124455	783811	1347875	631710	955687	2155101	713285
	X - 23277			48973	LC/MS Neg		4561.4	327.218						4833200	7765448	4399026	1575805	3758668	687457	2707152	5085915	810060	2835035	5285799	1835829	1646253	4776188	1730778	935861	3236564	3579880	2454216	5057844	8406526	4255055	2249822	2675300	3465649	4226954	31555974	6689370	4512054	4048817	4320442	4570102	3452969	3449480	2127158	5155806
	X - 23279			48975	LC/MS Neg		4655	327.218						2623777	7586670	4124723	450945	3736734	337569	2484133	4194770		3492845	2705980	834498	1536843	4437329	2632734	1658582	3269409	1749896	1490932	6323374	5645318	1872278	2310927	1262307	3739414	1957063		7562547	3397658	5533131	5257351	12353854	2431245	4721564	6195520	4117468
	X - 23280			48976	LC/MS Neg		4767.2	327.218						363227	456109	310520	364454	420520		443731	678561	315603	559686	531436	245532	287207	431374	325952	288327	317754	378061	397508	399784	715976	324804	786455	609233	358282	286693	1726672	584214	377381	233542	344705	390118	305446	345688	211254	393659
	X - 23293			48992	LC/MS Neg		4886	169.123						2254844	2616841	2092615	5371521	2956719	4266376	6423523	4440050	3036388	3602699	2304652	2354239	1954136	2419827	3949100	2939207	2132113	1536049	1559600	1899954	2256723	2919153	3416798	5748517	4691902	867054	951778	5490387	3639005	2575045	2769184	2823143	2966551	2254341	1881396	3049346
	X - 23296			48995	LC/MS Neg		4929	169.123						361132	463826	319834	689908	629999	659713	961000	635924		433404	286467	310612		462900	528043	247391	373561		326412	415397	398811	309931	700949	859170	625183	212170	270249	548640	448942	441873	425053	409819	412443	418328		344763
	X - 23301			49001	LC/MS Neg		1052.3	327.13						298823	246891	338840	132419	93783	48426	54774	205886	48043			67910					115873	199130	152976	258182	269562	496088	234575		102333	352703		366879	443184	404288	279391	335952	510505	265606	247498	402224
	X - 23302			49002	LC/MS Neg		1134.7	297.119						7011590	6940534	7413070	3191488	2759664	1609338	1363584	4915060	1274188	55936	448688	2425121	918981	1937263	615754	539527	3182028	3898017	3029442	5260734	6372191	8456378	4137338	41298	3037567	7005360		6737736	8803174	6652216	7150856	6450563	10893657	6759423	5921321	7974681
	X - 23304			49004	LC/MS Neg		1271.6	313.057						6289881	5784573	7751205	4130037	2739794	1564629	3276887	6768320	1294255	2970314	6251620	3258355	4501742	5746652	2761224	683456	3979688	4012746	7309305	5594381	3997000	7181499	4837659	759301	3961856	6537633		4618833	13329361	10274126	7380911	4639278	11666160	6101530	7105199	9053047
	X - 23316			49016	LC/MS Neg		1587.1	285.146						120103	47631	90765		50501	57698		107155			137383			39609				140221	109711	92131	68705	120259	130923		97300	103264		56028	115791	94315	92579	133077	86336	93377		143076
	X - 23318			49018	LC/MS Neg		1686.4	293.124						4018837	3447065	3796414	2347913	1753819	898153	802934	2839667	981370		2587671	1964793	958725	2563878	391772	348473	1750371	3125457	2422393	3613205	3452865	4631482	3348891	326140	3452994	3821256		4337193	5098245	4532827	3477747	3459564	5154899	3824961	3566246	4228017
	X - 23319			49019	LC/MS Neg		1688.2	299.077						1169925	1338049	1249120	2246086	2359221	1139063	672078	3753243	1007696	366879	3286986	2554246	667114	3384874	398543	276553	1243264	1653760	1285906	1108729	1929670	1492069	2391425	725275	3500215	1068141		1192678	1502263	1416446	1054277	1098843	1889592	1103236	959073	1363872
	X - 23320			49020	LC/MS Neg		1734.5	293.124						318199	109327	209272	185890	105847	57636	61998	164273	44822	106182	136039	113334	84219	171330			119244	254964	132884	300122	310941	144398	200699		89794	180330		173808	280565	265938	174743	207595	142029	271162	256594	203923
	X - 23323			49023	LC/MS Neg		1768.8	401.109						578687	367036	489516	369399	346313	156127	137102	534907	108866	291465	473259	253969	270866	420857	99797	39718	275688	541102	446315	514346	382443	652559	614976	133902	558781	551622		549051	728224	621665	451753	452805	765119	518363	439856	613626
	X - 23325			49025	LC/MS Neg		2074	401.109						294442	156764	235630	396046	167986	164799	61092	253640	194805	229077	215401	251555	225855	309269	115708	65994	248429	331478	335400	261549	307524	324134	419872	111049	349180	302525		327539	377464	250400	238710	209972	281322	211791	411207	260730
	X - 23329			49029	LC/MS Neg		1817.1	251.114						5573500	4985222	6118628	2494504	731109	925226	1064342	1966119	868720	193585	520566	1659443	517428	768840	379230	321684	1862337	3184550	2529996	4782213	4780768	6576782	3376295	154205	547245	5175881		6307938	6706510	7044746	5672280	5525117	8920557	4994881	5060607	6878505
	X - 23349			49049	LC/MS Neg		2222.9	327.108						1165782	1793503	1373069	1234868	984979	481284	439576	1430469	432787	287414	2101559	1249653	343822	1843828	232270	137055	1112195	1394652	740965	1275911	1848569	1974186	1015078	388644	1514704	1311671		1459764	1800828	1877761	1398858	1596981	2681694	1638562	1920983	1722509
	X - 23369			49228	LC/MS Neg		2150	188.035						1115497	935679	926401	546254	768561	316200	397201	1072097	312966	719125	1161166	356022	121717	955103	444952	380982	511135	890989	771717	583769	1270909	1005742	779624	431454	1024323	1095071		975825	1018564	828518	801681	967369	1258204	959568	372302	986750
	X - 23423			49283	LC/MS Neg		906	174.077						2744087	939434	4011415	1627220	1914489	898704	820736	1996230	446337	4656215	4067890	648575	338477	1573722	95842	217654	775712	3696818	3755394	3581997	2935824	2615792	3676399	836086	4825698	3505761		2400137	3259054	4631783	3329795	2169935	6101250	3716072	1136314	2281160
	X - 23432			49292	LC/MS Neg		1209	161.082						2006636	1084902	1907961	1066701	1006774	389505	586650	1957605	245468	4128384	2453779	592979	188834	1841393	182200	145338	637090	1679895	1458448	1660410	1364115	2093769	1690838	463444	1979327	2022671		1699122	2239991	2085310	1708514	1435342	2980856	1649451	637562	1764379
	X - 23438			49298	LC/MS Neg		1334	184.061						598641	381905	620230	236820	390544	248490	258471	871372	99372	1028332	587332	202329	96019	438216	115137		201945	697035	734165	631485	564510	476603	725704	94841	948719	721972		376745	985102	813462	379769	251972	909880	382554	172770	275689
	X - 23440			49300	LC/MS Neg		1392	297.119						413402	426181	446031	274247	138587	110461	91320	328818	88364			255903	82272	76569	21709	23074	257669	340699	271424	451895	365591	587464	386946		176328	407630		431667	621272	645940	454310	351350	754396	381641	426586	534552
	X - 23445			49305	LC/MS Neg		1462	250.072						610157	42770	667708	215710	508996	333625		1347199	171131	170658	301789			94081			184264	1338904	2120399	989305	305969	677254	1164410	59767	900277	786088		397048	690416	803063	682092	61513	390543	945006		424513
	X - 23447			49307	LC/MS Neg		1556	206.082						6134639	3596747	5299415	7924753	6162533	3576669	2911469	11818284	3193569	4753094	10349832	5494529	2508645	10460335	1911558	760230	4616261	7415442	6317293	4897882	5692220	6390672	9858057	2113638	9948925	5412347		4714809	7000712	6373301	4803873	4411575	7553978	5301722	3248634	5759549
	X - 23456			49316	LC/MS Neg		1709	245.093						4496301	3583569	4284898	4993601	5085729	2955901	2338793	8078500	2416264	3502951	7964816	4046911	2923084	7635676	2335448	864624	3448262	5088448	4368228	3843346	4152995	5013881	6053615	1734918	6571529	3924180		3890868	5550173	4821415	4115307	3636151	6696660	4040287	2858126	4764585
	X - 23470			49330	LC/MS Neg		2256	287.15						2542486	2032922	2709344	1718752	1513444	796712	776374	2671946	641348	2049481	3069199	1428826	414175	2981181	575560	213193	1300128	2189879	1751622	2055754	1832603	2688564	2108595	510352	2044839	2425540		2110434	2940433	2710816	2419860	2241525	3907128	2296538	1177553	2799486
	X - 23475			49335	LC/MS Neg		2466	211.097						96738		82257	76293	113705		62953	231389		142145	107784			104057			55418	152907	133681		204966	111846	172010		232837	124965		89516	153996	94028			129975	66827		60963
	X - 23477			49337	LC/MS Neg		2510	337.093						150282	117798	111335	152780	112874	112582	67848	161653	46732		57092	80284	59570	82683	56779	28090	142196	117944	48104	45131	149966	143229	88762		57354	125615		117725	158782	103103	98631	108751	183443	93150	76674	199211
	X - 23481			49341	LC/MS Neg		2692	144.045						196849	127513	167022	398986	105070	234926	157351	220493	96337	112194	109069	183017	92515	171439	101891	96549	162132	178670	179965	87719	142074	114904	113327	79229	172112	126732	165184	156470	61246	117441	258526	151698	256663	194780	71151	129631
	X - 23484			49344	LC/MS Neg		3010	405.212						54488	102655	60234	160278	70601	129692	124229	151868	144281			256478	101021	132883	75893	35030	107731	55383	37965	43580	64507	97185	67212		91938	49268		98657	101947	88622	54643	58001	139625	74850	69010	73884
	X - 23504			49380	LC/MS Neg		1161	313.057						1023008	854551	971932	420646	319245	224962	363610	765166	160090	347568	691813	362246	335767	810654	264154		508479	498585	923450	958602	692455	908242	636788	77575	615232	961721		569490	1627598	1204991	1167673	761882	1416780	790058	794863	1143947
	X - 23508			49384	LC/MS Neg		1205	279.108						987730	1007027	913467	740520	744554	343643	259177	1141668	299529		1081844	629587	235556	803127	110015	98673	629634	882451	656077	1090641	834729	1288771	1051646	227691	1091151	872999		1106663	1294387	1246988	984837	984932	1487542	1058897	919837	1049879
	X - 23511			49387	LC/MS Neg		1278	503.162						9055742	8454804	9887225	4596454	5206789	2165619	1359638	7460628	1710962		3755494	3574923	1141466	7289915	706443	622630	4108445	4573507	3831849	8681530	8005792	9323053	6460484	292495	7654945	7881304	34691	10303169	9518587	10217480	9169906	12697692	12858829	11479276	8660737	8807803
	X - 23512			49388	LC/MS Neg		1306	267.108						1486530	1572607	1716243	1173147	456243	506057	401344	1123680	379971	38763	131505	912431	309621	239668	113708	146451	880855	1380660	1037834	1785871	1353992	2386483	1542576		624129	1482681		1648984	2384029	2192394	1510030	1366465	2715374	1426653	1476647	1750230
	X - 23526			49402	LC/MS Neg		1497	385.078						826095	768209	864832	535077	276787	173644	354491	720031	103347		415086	192485	365197	354804	296714		524002	576414	811529	802182	692245	642074	615806		231136	714502		402723	1395546	1101914	821131	594814	1219795	737378	730595	938505
	X - 23533			49409	LC/MS Neg		1656	369.14						147818	197314	171294	100343	16532			127938				86585					82878	133270	83183	126564	156514	288576	139635		51372	188193		192520	314277	215755	157196	147764	258591	162330	158556	200874
	X - 23536			49412	LC/MS Neg		1692	380.156						804495	957835	927500	683010	462187	209777	293562	913232			811888	588233	180125	806466	105069	68283	669975	760010		748908	680749	1276886	870567	51056	1155218	923845		998122	1292529	1328509	896517	808129	1531639	740220	963842	1164109
	X - 23543			49419	LC/MS Neg		1873	351.13						320779	233271	311887	149053	120242	76407		257552	31929	115145	206328	130688	88143	232654			104617	223625	146520	277175	188959	493633	259861	37028	260159	283313		308362	375861	363211	267762	250911	475291	266792	241448	332069
	X - 23545			49421	LC/MS Neg		1925	293.114						1204627	1826924	1371735	1289460	514704	298129	332965	1119398	319084	829198	1007579	1612728	658855	1253089	137330	77106	550663	1454346	1105775	2584214	1390536	1406966	1396518	217350	1149199	1036610		1417084	1810479	1662661	1018560	1370821	2301807	913986	1037879	1529159
	X - 23580			49456	LC/MS Neg		2744.2	311.114						231661	164296	163005	240026	69246	90804		229408	66496		158102	232157	97864	156699			128671	266041	149835	245650	171297	191401	229705		67769	184334		192526	287064	201572	148543	70315	196753	106934	236715	136085
	X - 23599			49475	LC/MS Neg		2942.7	385.114									56506	38691	25203	130092	75023				88507	137485	82735	55663		151907	65029	92772			54931	47938	38561	46433				53849						108292
	X - 23604			49480	LC/MS Neg		3106	413.145						1652549	1353901	2037561	995314	1062666	389064	426710	1511514	294903	861069	1576188	994230	626329	1222080	83068		789995	1363452	1049913	1560929	1146554	2422785	1699641	264651	1811410	1811936		2103503	2753773	2224229	1590758	1481910	2585419	1410863	1548128	2209511
	X - 23610			49486	LC/MS Neg		3202.1	385.187						944588	970430	1103196	603518	611664	335669	276485	883673	348821		128236	558386	299122	414712	146495	130227	548195	702391	577681	976921	653421	1271638	850926	23639	822555	919785		1266187	1171939	1409054	1079264	1273540	1693493	1154141	864841	1229512
	X - 23611			49487	LC/MS Neg		3217.5	373.187						9892944	9392840	11149925	5146037	5308645	2294774	1702442	8346353	1751060	521896	2163740	3969368	1229015	5396475	958308	826121	3923844	7041809	5079016	7944613	6207132	14573460	7372712	386351	7314314	9329220		9572252	12907563	12486373	10233286	10989724	19348662	10111501	6417873	12410000
	X - 23644			49521	LC/MS Pos Early		983	146.081						526234	1541045	912205	1571848	2173040	3995270	180557	1273011	4394829	6677879	6309584	3325288	2324964	2403924	597211	10545388	997308	3100713	2858593	2564377	3062210	1809431	3544686	1267435	3232997	3247464	1293518	2022945	2328764	2896470	2559485	3747001	3189943	4824136	5696599	2997847
	X - 23647			49524	LC/MS Pos Early		1663	173.055						9390084	4252706	7902016	6949505	3846963	3020554	3680393	9631998	1220767	12680878	9642728	3490489	2173098	7123899	924452	520366	3962487	12362040	10042962	9999118	7004265	7454595	10507423	2327210	11773770	8310415		9259586	10833116	11129953	7174816	6586114	14342930	7331690	2759273	6076666
	X - 23652			49529	LC/MS Pos Early		1991	171.076						4353729	3138725	4137976	3940868	2482904	3161286	1747562	3596679	2672190	6949481	4039911	4457842	2766133	4061981	2398146	6270443	2513883	3766830	3626247	5719705	2992625	5746347	3180098	2161109	4347675	3951112	555547	4404834	7422004	6542459	3465726	2827687	6289110	4237588	4569262	3467440
	X - 23738			49636	LC/MS Pos Early		1266	176.091						10892910	4376488	13799083	6525147	7989863	2883950	2919466	9439378	2436165	14004680	12950044	3158247	1967109	6185983	1315785	1370720	3298779	11693788	10878673	11949736	8941473	12160485	16324498	3019602	17707268	14238128	137141	12335688	14033138	16009434	13401446	9291388	18369664	12693846	5245035	10559651
	X - 23753			49651	LC/MS Pos Late		2816	413.378						35617056	31944378	32770420	30886762	25710752	10908364	21913398	34339776	14147861	25993152	41773648	43020144	25606948	40117936	13526784	6193931	32756770	43972532	36204016	32744076	36612068	40556708	41076896	23855004	25702372	28497406		34321920	33413158	32649050	33916060	26742728	31560736	32578226	18995424	29608128
	X - 23756			49654	LC/MS Pos Late		1179	456.332						58919	398489	147213	737916		4890988	2157693	627247	7080594		144975	3342904	2739333	932287	181126	777388	970617	99073	566085	146895	99887	120112	519105			122529		121570	201978	318257			117410		357870
	X - 23764			49662	LC/MS Pos Late		2344	599.428						2776090	2233207	2752390	1422091	1538384	673420	868018	2669845	159360	1836510	2770520	1408724	240332	2266164		99301	1621251	3465817	2518995	3133572	2439014	2992667	2897867	1460418	2156276	2624932		3175361	2202494	2912689	3377494	2851190	3236265	3250574	677905	2632352
	X - 23766			49664	LC/MS Pos Late		632	441.203						13326686	18655220	11821132	21868004	51362196	19949912	12682823	11880989	11927700	10660770	15426538	100502264	2365226	14360092	54686776	25376504	8151732	30062646	52752504	19488714	52376456	56155848	83142280	43005608	9429742	40596320		18238412	21364690	24277596	13183916	9141356	13679822	11427752	10035088	12136638
	X - 23782			49681	LC/MS Pos Late		1627	349.273						6681487	3332261	5587024	3630683	5975550	3066609	2543541	2337290	1687213	3161956	5343165	3501472	731513	2365492	2109604	1486930	3122074	5831646	6798769	6627986	6269808	10539510	7978337	2540209	5023682	6553026	175855	8252146	3509031	4030348	11550349	5251850	3538296	5422908	4508135	8813153
	X - 23867			49768	LC/MS Neg		1219.9	177.03						3019457	5150819	4279713	3702048	1128618	1068080	1734444	1565551	783506	124536	1397912	2170956	1736652	1075248	1178524	571418	1996911	4102652	3942911	6236270	3134304	2992821	3619834	188383	1161997	2532915		2036193	7438866	4043666	1861234	1476274	7754020	2175786	3439409	3917662
	X - 23869			49770	LC/MS Neg		1368	385.078						572777	519046	546584	463683	267101	183531	319328	479937	164836	19706	281363	230800	383520	339484	231488	79176	412860	378317	595958	545264	500287	484127	471481	50161	171028	518923		393133	1031738	710723	585304	439641	752043	457315	614693	691557
	X - 23873			49774	LC/MS Neg		1521.5	399.094						236022	187892	226629	127092	103506	54007	79501	182336		62717	176195	102117	167791	138233	71095		107180	202434	194702	219775	185605	234835	191986		124554	218861		166905	384950	259271	215439	197947	325004	214206	188906	263011
	X - 23899			49807	LC/MS Neg		2681	415.161						970460	1026307	1018181	620547	442443	226936	186482	796819	241495	227194	859327	416682	301868	707288	151686	120846	424108	660020	557907	1020806	880025	1449018	810733	118769	775984	983228		1158275	1562399	1264912	1037653	1066869	1684163	1032227	1195867	1198655
	X - 23906			49814	LC/MS Neg		1214	295.104						4459725	4506503	4659727	3226245	3126421	1349813	1225261	4998500	1336139	494513	4704051	2390598	1136772	4223013	529526	487348	2872785	3938474	3229101	4020530	5150786	5379589	4567728	912191	4573513	4553847		4963336	6273184	4876924	4715106	4555021	6895377	4667863	4015148	5465678
	X - 23911			49819	LC/MS Neg		800	283.104						9394064	10901602	10261855	6187333	3046103	2436536	2718405	6331113	2301725		879353	5360659	2244691	2290615	1302051	1000071	6014887	7186967	5936437	10198188	11099356	14039149	8076519	308324	4419192	9362446	285151	8762971	14137842	13146421	8915882	7611638	15903261	9230463	11890472	10185599
	X - 23924			49833	LC/MS Neg		1751.3	357.119						203471	484611	189723	132039	89556			192134			103675			117105				134289		100695	576993	381401	87500		128836	176749		215881	288250	198078	202736	159940	186348	242523	63031	242027
	X - 23925			49834	LC/MS Neg		1860.4	279.085						547514	370746	593109	145127	194997		89656	238700		704503	758995			594908				240519	131593	599724		305568	250417	162081	432592	361370		478274	84797	330564	316896	889529	970529	726954	264972	460933
	X - 23942			49851	LC/MS Neg		2740.1	371.099						617470	580764	605653	641924	522227	295706	229970	809292	264839	456322	846753	559346	407786	783672	158551	85157	463357	617409	497304	551132	678218	837606	662118	212651	825697	619637		725092	910996	689244	596527	579007	1026584	614118	600880	715042
	X - 23954			49863	LC/MS Neg		3436.6	521.203						953059	905180	1060562	677305	449189	279705	286958	935534	157257		188496	467835	254188	549092	127428	72578	474739	813237	635802	741843	658207	1614641	820778	48502	591918	909138		981621	1287648	1115945	939715	933940	1841117	845428	581487	1270371
	X - 23961			49870	LC/MS Neg		3619.6	519.187						588538	500332	722224	348077	227115	185108	163151	510219	98162		108325	246584	69591	300019	67820	52604	278367	534698	387503	484000	351502	1024556	559064		307847	589872		607225	877556	641473	621381	664015	1204965	542910	281051	808340
	X - 24027			52056	LC/MS Pos Late		1518	714.467						18149248	52356384	73377800	9620342	52990088	27804132	46472144	44436360	30671136	48474836	31183888	14656376	16149016	31826956	6830977	12676086	12269898	38487220	23883192	34498956	56219768	31244094	29826496	58417448	40980748	57741832	9598386	48439668	84726432	66259728	59964452	69295744	65563724	67744480	35011264	83268936
	X - 24084			52113	LC/MS Neg		1652.5	330.167						1489788	50271	474208	179274	202753	1541895		224617	1448396	114130	62654	27699	1343552	93457	267815	965534	16445	1015283	2341657	961998	138849	345110	2050418		204787	957897		247094	304358	251568	203851	315848	181754	547795	122579	291057
	X - 24129			52158	LC/MS Pos Late		2929	732.588																		474604		1355235									170703			42244992							115630
	X - 24207			52243	LC/MS Pos Late		3100	871.57						3371682	6729804	3538134	30811672	24242012	19242868	14548592	38265236	20763546	20411674	30203710	37448924	17500524	30674174	8077961	5767958	17640900	21895370	18398668	4079646	9894387	4922565	36867436	24909352	27559312	2450068		4043711	4518765	4042311	2983190	2472580	4272460	3599734	2616890	2546705
	X - 24210			52246	LC/MS Pos Late		2950	871.571						783272	1895832	852647	8271496	6259175	4969471	3549025	10876008	5139080	5503936	8061362	10375813	5217327	8203162	2372261	1347243	4835496	5962454	4993290	1034477	2660619	1300534	9647531	6473017	7263110	601182		1023699	1071348	1106275	669730	594733	1111325	935312	566943	599766
	X - 24216			52252	LC/MS Pos Early		2060	132.113						71980768	43138352	82078248	13398507	57514804	11214879	47016008	36097428	26799320	40119088	59164000	9842861	6128903	51513804	3300886	3716609	21472544	44327344	81380144	68752664	65180412	57323464	94879272	30128138	59506480	56829456		77921672	34804104	106053096	74873520	77836480	61237540	87303704	61006628	86947880
	X - 24254			52306	LC/MS Neg		5379	293.212						302359	258486		1425531	594658	6332548		453209	4036302	551769		2247905	3546210			1229858	704481	1251361		1115814	1295731	214149	1031645	586673	742681	973682	1703608	1705505							1217845	246048
	X - 24330			52526	LC/MS Neg		1546.3	225.077						370167	243462	325248		205314	87757	24855	165739		231087	171118			173239				279945	252240	326848	235266	348573	283726	71728	271577	373017		421371	377495	362200	302551	332031	513442	315578		361941
	X - 24352			52548	LC/MS Neg		4453.4	419.229							706674	385112	268980	208083	123641	2498519	486150	195075	1293620	1710537	846042	3691335	806401	1133518	632725	853383	115957	875845	187159	115887		1468925	105126	200210	35095		75555	174534	262542	416816	143978	372688	103449	408364	535265
	X - 24359			52555	LC/MS Neg		4710.7	442.19						1331152	2238799	2021012	1901095	636812	1451709	2287656	1038712	850231	1155853	1719640	2649897	2105124	2885685	1630645	1244629	1906740	1237235	1546169	1941032	1741074	1111358	1827133	570273	1004974	1710343		1392798	3237530	3369996	1999354	1281320	3045798	1561919	3630995	2071198
	X - 24425			52655	LC/MS Pos Early		2378	130.097						37952780	23953740	40499196	16033076	28625386	4581805	17914952	41882560	3312747	10488484	36973312	8130116	8577129	33077358	8281057	6295516	18358282	42742608	26781528	27048524	39946236	29987946	47070956	12003726	44930164	43425052	12703718	34515908	39462744	40618992	34954284	25364012	36347056	44567696	14602499	37134228
	X - 24430			52660	LC/MS Neg		690	191.02									7467978	1146525	17019536			13216376			13238521	14065313					4623738	3929167	3022116	1083738		1917389			987752	16605283			1241301	1021455			893770	2450987	808719
	X - 24435			52665	LC/MS Neg		6625	465.304						2603034	4005926	1276516	1065523	1458836	8042219	4677224	3392046	12846410	1610513	3044318	3445706	21289620	5904148	12987026	4823664	3483124	2844306	3516684	1856298	747387	2131888	3515606	1040369	639998	2021541	8940145	1362122	1536375	1155813	1141831	1624121	1468389	1210489	1531362	609677
	X - 24455			52772	LC/MS Pos Early		2641	237.087						2472104	2345342	1958672	9631255	1392481	4112534	1224897	3682349	2537108	1419406	1893827	4509915	994837	2866605	1425852	800810	3236983	5117491	5591490	2052802	2863143	2181825	2304844	729770	2155191	1806574	176327	2383932	1065155	1445614	3179374	1646597	4006761	2885698	1027444	1481627
	X - 24456			52773	LC/MS Pos Early		2538	237.087						1782448	1306832	1357120	5519762	698053	1867495	1255612	2212727	1356642	869159	860559	1999338	351358	1402661	963237	353415	1689164	2441141	3024022	985853	1617463	1359854	1042458	689148	1529716	1109443	357379	1672990	551592	851354	2066632	924351	2467534	2050266	593038	924509
	X - 24473			52790	LC/MS Pos Early		1709	146.081						11024265	4279079	10123523	4247145	4736358	3013091	1950682	8051283	3010852	5395662	3385409	2016251	1048256	4051768	1067105	907635	3224563	9886244	7226855	9608522	5844863	11500000	11364772	1672015	7741481	13103110	882365	12820579	9707647	11637707	8993697	9697919	11544037	8795230	4142694	11395863
	X - 24512			52833	LC/MS Pos Early		1025	190.082						416784	145381	269845	255203	227158	354956	375320	230545	187378	187291	250894	73647	162193	153550	285601	68904	234562	199503	308449	118262	149327	156759	303678	340019	277115	189070	563718	268530	236398	262395	288758	111414	145585	266513	104519	350040
	X - 24588			52909	LC/MS Neg		2350	485.167							146339	33293			98948	62846		156545			90770	458074		210153	57527	103940			56526									35262			19721	102783		188830
	X - 24609			53024	LC/MS Neg		4423.2	573.274							294964	203351		196855		145417	149267			264847			244721	99328						94951	238954		62295		160098		94750	207524		201693	236314	266138	112013		283368
	X - 24621			53048	LC/MS Neg		1111.2	389.073						2362117	1702443	1858848	2146355	1043973	1129316	1194895	1753749	1041110	1162116	2252474	1396036	2671659	1712173	882692	430530	2082387	2362961	3278171	3091753	4894203	1496152	2922465	490514	1479355	2220153	45184	1089737	3693087	2961851	2778278	1947832	2614603	2531643	3100619	3052501
	X - 24622			53049	LC/MS Neg		1156.5	665.214						1027507	873643	990802	228979	583283			846650	128520		952516	418776	53537	722672			612798	193820	242285	714942	1089485	1123647	512109		817735	528395		1272996	799900		1028835	2120550	1836049	1936141	1309275	892934
	X - 24626			53053	LC/MS Neg		1435.3	444.137						1000555	2760060	1916690	3371782	7095653	831961	543836	2817229	419618	1431416	6050934	1339011	1020322	2960545	141417	126647	1830726	2684356	3564688	2814841	4074710	1125102	4373925	1326464	6683732	2602550		2155407	1382378	7251183	5913181	6592794	5415333	10725356	3711269	7217235
	X - 24628			53055	LC/MS Neg		1549	472.149						43190			369613			131033	98076	33972				179689					24950	40784		966557		610855			287172		78653	177765			580065		80502	808288
	X - 24630			53057	LC/MS Neg		1582.4	594.262									232497									150088										264982			198734			245871			408605			342668
	X - 24631			53058	LC/MS Neg		1782.4	565.119						6499704	7401166	6103449	6809485	3932881	3304088	4506452	7826606	2247470	2854458	6896009	5134347	7236997	5643102	5397907	1129173	5433054	8294286	7165821	9347049	7489528	6382187	7361287	1504807	5824672	5915835		4860253	10365613	8804027	7538077	6037997	8735664	7445397	6460449	8044128
	X - 24632			53059	LC/MS Neg		1883.9	282.056						1769006	2592880	2215508	2476898	1226217	825502	1087118	1832051	590611	1105721	1814702	1529755	1459360	2003864	859491	323022	1580634	2027766	2367228	3416643	2332329	2260920	3025929	593809	2012194	1999354		2141704	3655968	3058339	2198264	1713746	3681620	2193830	1783668	2824229
	X - 24633			53060	LC/MS Neg		1866.6	454.193								106951	367850			902077	53396		47104			121416								663027		692969		256712	1517794			680868	34799	113946	1636373		182303	2706435
	X - 24634			53062	LC/MS Neg		1942.8	297.061							212727	54958	3056641	245339	1007273	841988	802907	601581			2058442	1862268	887756	358107	215829	1046764	1943642	2233084	2248011	357305	556281	1660044	221377	846242	120773		204374	1169379	213360			711455		1980158	248972
	X - 24635			53063	LC/MS Neg		2053.8	565.119						795092	242039	496697	567468	267671	378577	258998	581629	345944	228700	729470	424576	578836	435162	365479	79115	355119	631091	818335	696690	784827	641470	931691		439638	663379		543187	1055138	880898	727183	374910	631759	876820	492473	969952
	X - 24637			53065	LC/MS Neg		2141.8	262.013						1109450	2071687	1190361	3568040	1377771	489437	3408794	3809298	3154601	3196292	3968393	4124243	2889544	5352859	2629812	2713536	2040728	1637416	2681456	1653673	976598	847977	2865912	1381101	2341384	832870		1229852	1805345	1403449	941069	1675680	1471801	1204712	1247167	992858
	X - 24639			53067	LC/MS Neg		2323	431.119						9860931	8086410	9760195	5317008	5059924	3294782	3167448	8543092	3111132	5789684	7565310	5403821	4935229	6639877	1650187	831347	4707268	7258639	6548992	9409588	6618486	12899796	8742542	2194478	8822845	9319499		10782928	12196636	12534285	9044907	8812630	13430268	9677890	8367290	11047410
	X - 24640			53068	LC/MS Neg		2400	563.14						71958	127851	113230	197046	107201	53611	88382	180640	68364	76953	240754	237883	92843	183540	94676		93453	72729	90570	105161	172633	155381	111797	58490	205833	113461		135867	160043	135503	78747	137328	161876	141631	127395	155534
	X - 24643			53071	LC/MS Neg		3072.2	364.997						374977	630709	384196	1859715	1628198	1988097	1986966	2375500	1583913	2232819	2180252	2861473	1312662	3162456	771642	707479	1564819	866676	1317404	694782	883772	433695	1972939	979805	2317736	413042		499189	394594	569030	504162	803487	538371	462244	1245038	401349
	X - 24645			53073	LC/MS Neg		2718	459.093						7801125	7570424	5418885	6757029	8020693	3346869	9061424	9399335	8652815	11076749	20610436	12520483	9038365	13092560	9132713	15509875	8529487	5439386	8144868	5688468	3678056	5110394	14624046	9018951	10148421	3131629		7083844	5867041	4849324	5368055	10321564	8591016	6351558	5795263	5536374
	X - 24646			53074	LC/MS Neg		2748.8	349.002						630901	747376	720915	566401	389843	133212	268882	713326	96179	72808	408205	378578	113049	561533	67611	68939	601441	856028	583991	510808	698842	848192	397951	343014	921768	663858		708181	1176804	797912	505341	317833	1330976	559558	147107	638033
	X - 24647			53075	LC/MS Neg		2810	221.973						2889181	3892849	1522729	8599823	4335072	2615728	16931780	8871000	8357008	7556351	7977652	8369176	8199769	19747124	5246000	4487500	6831288	3263076	6865876	4229144	3392054	2241809	3540641	3345996	11549085	2221981		3386466	3677255	4160521	2396321	3355742	2890661	2645605	3968957	2324935
	X - 24648			53076	LC/MS Neg		2797.5	379.013						92003	127134	75462	154053	163816	155938	245391	128996	244094	255444	256152	205894	184086	258841	105769	170519	229338	64972	99693	124292	72755	47404	122395	110570	223024	56047		127592	59374	145145	133360	157133	84925	135625	131617	107093
	X - 24649			53077	LC/MS Neg		2900.8	445.077						39098004	38716808	38474204	57868320	51169152	21825588	69076392	84019280	71863080	84852592	132734520	91043928	65335864	100350136	72875368	99010016	60336320	48669124	63164056	43092184	32442146	31525012	98515944	60362432	78873736	28145092	190257	33939352	47310464	36337604	37642516	59715784	44221676	45819552	45932576	38139104
	X - 24651			53079	LC/MS Neg		3027.8	349.002						16271497	19590578	15629755	22841202	22210962	14739824	36834524	20718826	14484164	42823616	26533618	26774636	26734526	36396304	20167932	11973152	24397480	11970194	22093290	20358088	13534072	13258815	19279618	16887096	35564132	16383902		22150220	17215728	26673922	21777500	29355616	19837608	19570842	40130708	21020110
	X - 24652			53080	LC/MS Neg		3166.8	283.061						27000370	20270240	26643086	21563184	14559756	13621783	12450368	25260720	9742670	15301834	24474736	22895516	20991136	16360699	10106684	5125214	19513000	29168450	24307714	34542256	26859832	22672176	28899972	9774960	12707561	26193052		28002098	32169000	32874378	25034376	26023494	23123300	29691278	25408560	25378018
	X - 24655			53083	LC/MS Neg		3598.9	349.002						447327840	292643104	352992544	437260224	570329408	267677552	708593792	602354496	455004064	862746944	754499648	528772064	468145664	1110810112	469467712	410812192	612453952	310826784	613606592	476047008	330889984	339035808	496100512	406249024	919179776	275297664	1266078	595373184	242242464	504020416	480289216	642744000	368334848	532677632	350876736	372949472
	X - 24659			53087	LC/MS Neg		4019.2	625.296						2373764	7752170	3851731	951001	6450699	542855	3865834	2784206	421611	1112876	6186105	1324308	826598	5583496	3462493	530805	1927232	1031558	1080669	1199544	1821162	5418658	1191295	645324	1950835	3408640		1744259	3412103	2022924	5239659	6181534	5431652	2125279	839909	8773638
	X - 24663			53091	LC/MS Neg		4202	537.262						937004	2916302	1572931	308753	2718463	169929	1718997	1046685	165673	398356	2175864	298727	222799	2092446	1469239	145939	750344	567263	731582	393434	600311	2344358	659933	282962	540218	1308459		688445	1367422	755197	1969738	2700963	2136430	780863	272185	3693793
	X - 24668			53096	LC/MS Neg		4456.3	528.263						584514	774640	462100	283622	256163	302625	492021	704682	280905	460857	570983	401405		706753	479802		665295	416279	521969	562154		438259	447812			335225		494410	524163	499854	456489	487274	604387	429841		361171
	X - 24669			53097	LC/MS Neg		4512	287.612						138673	372635	92682	333936	46000	432136	333092	174165	144465	141540	142000	390499	614812	250722	329476	174756	322833	177493	345324	265212	237371	88058	206096	38955	112788	55045		185713	104908	208201	165364	167989	173303	89309	327983	129028
	X - 24670			53098	LC/MS Neg		4599.6	296.617						687405	3701099	347523	1628685	133073	1043342	527458	1376671	627472	567181	309337	1646499	2652912	831952	1305600	1368566	404201	237366	650917	667456	729343	1002433	2024790	780564	327584	204525		1365655	689173	394102	891788	280631	710556	332616	3274286	399647
	X - 24682			53110	LC/MS Pos Early		1588.2	227.102						12443905	16203156	14446710	12326049	8495565	7672562	10924577	14763261	7785523	8504360	14687169	19797952	11498527	15028331	10317533	8689824	13583340	11131699	7876463	11207265	17581952	14304506	9007747	3756107	12433601	12570515	291796	14148876	20144552	12449792	14324380	14395047	23636692	13979375	13190057	14708603
	X - 24686			53114	LC/MS Pos Early		1876	224.113						41649412	48311080	41053764	65006744	57206832	44094412	44649208	69339992	32713528	61204776	70600304	52343384	42122748	72905760	43946008	28539562	55059528	56475516	52780968	39657644	65373896	55001908	65922116	33905260	80154216	42071524	2347805	45250800	56131040	48443784	37832140	49535632	54554804	42095336	59363708	54083972
	X - 24690			53118	LC/MS Pos Early		2014.5	322.144						310735	224269	200802	5627325	4345526	2216705	1484565	7818556	2832385	2348125	7076562	6856167	2044960	7002342	986674	494119	2651093	3210248	2138763	259614	2706780	299032	5194439	1231637	6668547	274521		289921	280220	311708	168356	163999	363324	285631	188797	255464
	X - 24693			53121	LC/MS Pos Early		2149.5	198.124						102276024	74119976	105146448	53720152	64609816	25635594	18943540	72540624	18542282	54379084	74057080	39737372	25587308	65523760	6071738	5675196	34660744	95576840	71169720	105782416	58700196	104079912	96720504	19470288	79023504	96442192	1194296	96975912	111197664	110229928	101389096	94511760	149694848	104421272	45241820	101469744
	X - 24698			53126	LC/MS Pos Early		2282.2	480.182						89141		63531	103822			149799	130035										183165	537045		154549		536439			365369			112236	40643	67835	128113		217442	236044	98273
	X - 24699			53127	LC/MS Pos Early		2402.3	241.154						34442024	23230792	35471496	23360360	18270758	14024947	12642550	29869700	13099151	20495308	31609548	24496996	24076676	30058880	11366311	6032367	14329240	31476208	22656012	29987316	21687836	39246008	31199194	7225921	32367810	35504920	8583234	36752900	41449056	44917320	30886190	29163280	54153476	34110152	20753636	34113512
	X - 24704			53132	LC/MS Neg		1946	595.13						105339	359470	170465	4341365	688834	3000838	2581073	2687984	1449628		293687	3875605	6396575	2812699	1343040	476551	3451252	4370507	5976380	4051333	592342	1741473	4210148	718871	2320200	378651		464151	3182817	651368	180153	157846	1699944	88193	5341861	799739
	X - 24706			53134	LC/MS Neg		2587	429.082						51206484	46217256	51017116	63581072	69624208	23720540	61457004	111054040	66221392	95372488	152507840	79321288	59085760	107190464	65573472	97146352	59250740	64841292	64746112	46140656	39645836	47552476	102894600	64701668	107489776	41603760	201884	42187792	66728152	47900860	49822476	65026296	70361416	59760808	53572720	51213040
	X - 24707			53135	LC/MS Neg		2880.7	349.002						134597	150450	129962	131298	133004		108900	104319	67251		117995	120758	121429	270475		58386	101897	65682	100107	181215	114340	120396	100251	82051	177653	69322		161463	99967	167189	107119	224270	136751	134137	131505	100231
	X - 24709			53137	LC/MS Neg		3252.7	445.112						5503782	5760638	6403041	3206181	3686055	1749261	1959101	5451795	1128916	873713	1630198	2454516	373527	3703140	654030	597443	2353170	5197072	4462263	4321139	5152442	8746730	4577494	966793	5069287	6024150		5494393	7682461	5501389	5238552	5430640	11325141	4880004	1540664	7444675
	X - 24710			53138	LC/MS Neg		3250.5	517.229						7736314	7327380	7815396	5133331	5420001	2192242	2392537	8570709	1766650	5028683	9311021	4782474	3949254	8040428	1300329	781038	3901284	6324832	5152683	7169995	5276275	11343598	6960378	2116362	8055058	6919411		8373538	10017082	9784650	7997369	7865177	13346526	7991845	6032019	9272835
	X - 24711			53139	LC/MS Neg		3398.3	363.018						78236424	85638640	74679552	100586224	109851168	77762440	155790000	110033592	111159944	154887744	156433472	143348192	130401776	178352944	101804752	118831552	122599368	67678824	107076472	84963280	69509624	66612044	110965392	66167700	160729232	61259472	41911	106178144	62210012	117573080	89882208	116452640	91031152	92461320	86227672	88736424
	X - 24712			53140	LC/MS Neg		4272	654.299						274107	328405	464513		267743		281696	204354			494844	67011	50930	426898	220618	57643	357548	147392			199335	493782	112968	122126	203123	362273		203658	205025	190157	430002	670160	408037	333164	91455	503989
	X - 24713			53141	LC/MS Neg		4324.8	646.302						6063374	11576206	8590852	1256464	7837667	641715	6638658	6156532	634097	2288095	9835351	1608153	1242151	9155826	4782337	1185539	4951002	1551204	1415244	1523204	4957857	9927318	1307522	1782183	4432829	6610389	30003	4144734	7881202	4855194	8633452	9451185	10513592	4908350	1322676	10845951
	X - 24714			53142	LC/MS Neg		4368.8	675.304						2239924	1355211	2041066	1377046	428993	621901	1502470	2418538	586675	2122893	2147627	1937798	1005903	1941466	779269	604140	2679177	1623371	1413753	1836724	3011145	1978954	1114966	807716	2727881	945865		2389263	3031862	2751353	897552	1835694	2356984	1896536	1103871	532688
	X - 24715			53143	LC/MS Neg		5009.3	676.336						24813904	31562954	14141806	8202498	9261708	4671501	6900671	40626412	2896282	13375577	10741985	6932240		19603600	2825500	2605738	4203078	11158583	8774291	9277049	8837637	53104184	56394724	10015370	11353296	8469781		46707592	30509504	16123419	24084414	8823947	20413892	28095150	14111689	16501829
	X - 24728			53157	LC/MS Pos Early		1431	238.038						1313936	5984981	2516261	4422895	1137896	2558250	4330980	4411103	2117602	1072034	3250683	4190648	14178214	4363003	7730225	2650700	10808800	1276810	3778786	2135283	5633762	1257871	2556324	452119	1927056	2321505	298034	1784478	4106077	2259548	4653355	2309251	3979207	1503913	8595684	4313197
	X - 24730			53159	LC/MS Pos Early		1739	276.119						12290911	2650175	14407228	1050331	5459143	10187997	714461	3878050	3699860	3723577	2382936	408962	3906974	1780263	92071	1972663	328124	9631038	9847699	6735758	7327159	6300037	9409859	2814941	7593517	21843288		5292365	10669776	4939297	8305195	6256091	4608320	12887682	894076	7459075
	X - 24741			53226	LC/MS Neg		4700	157.123						977905					1015680	1059876	1112006	1245818			985959	853781						970529					378278
	X - 24803			54831	LC/MS Pos Early		1796	324.928						732474880	426148032	434267296	499529600	562416448	629380096	469162432	496189792	558336448	636112576	623414336	437642784	541884864	713101888	423977728	579117440	387801824	471360928	395735648	508558592	347568480	586294720	448098752	499982400	472329984	491074592	792655296	544797184	390590592	521912192	558413120	680517376	573412736	547461440	541427776	604008832
	X - 24804			54832	LC/MS Pos Early		1803	340.902						295573824	53440012	63537480	79722368	105249304	168991664	64965556	81294256	113916856	200176928	158480032	56302600	95140896	247513744	48383668	99229880	37218000	68522152	44308420	82436008	33193508	153826592	67427904	78528624	74895896	88548928	265648432	115134768	53842080	104276480	114260192	261357328	185825648	109499640	101630456	140936640
	X - 24806			54834	LC/MS Pos Early		1800	626.867						96375440	26054828	27581380	35013896	46131768	63600884	29513388	34306456	48770104	72763464	60812508	26178408	41587720	84460376	22412220	42344988	18102652	30225934	21011000	37178248	16590012	59475964	29222500	36740584	32861700	37692996	92342008	46105144	23309232	43419292	46523848	89521536	66321480	45904636	43709980	56050580
	X - 24813			54841	LC/MS Neg		1285.7	202.048						587562	484922	475119	676415	618034	921876	789394	584467	723814	750837	472858	683330	606900	448269	647319	773237	725633	680103	922974	713423	709740	375657	732815	770207	679012	521338	1324875	470437	510773	509044	531262	377115	407088	590651	650339	438589
	X - 24815			54843	LC/MS Neg		1052.2	256.094						164951	87567	184525		58511		34907				107542			92955			37908	116077	85354	161723	90463	287851	55941		38870	157314		131473	114624	130217	150939	197550	209561	176525		141058
	X - 24831			54859	LC/MS Neg		1410.2	188.078						2392166	1765802	1375252	3495403	2014220	5745072	2163564	3400055	3792692	1756590	1585605	5059767	3403807	2268069	1715617	2079125	2552827	3500690	4164902	3387343	2521693	1833530	5725722	2592555	2441696	1640724	1169005	2408149	1909781	1879494	1698469	1310189	1246348	2125566	4505826	1719191
	X - 24832			54860	LC/MS Neg		1481.8	188.078						2875851	1255117	1644688	4112948	1602060	6405364	1623029	3692154	3906480	1270809	1066544	4338322	3191157	2464772	1420739	2048956	1848145	4158815	4599607	3558984	2581957	1818448	7429321	2120246	2095697	2007567	686890	3378890	1892841	2056361	2119341	1763088	1195657	2171016	3943756	1893030
	X - 24841			54869	LC/MS Neg		2108.3	315.167						383914		450203		238534	159817		234420	170670	28848			60488		205708	80292		608229	1284218	583631	25762	211154	2201804		135318	901624		386101	351138	208988	589347	423828	174617	570991		441767
	X - 24842			54870	LC/MS Neg		2157.6	395.155						2309712	2097852	2400144	1240221	1285198	630221	552476	2010306	474968	1333916	2179903	1145138	915859	1786212	257522	188302	1053386	1962761	1505698	2242132	1436154	2899142	2166497	417591	1937273	2408118		2889232	2950650	2912784	2531828	2236107	3307202	2491435	1888631	2808797
	X - 24853			54881	LC/MS Neg		1682.8	307.086						2299705	2065614	2372370	1539795	1196647	773116	668054	2533517	690054	1177112	2489032	1397996	1161636	2392407	559723	266512	1212096	2262736	1790932	2141586	1601224	2757656	2303894	354422	1843319	2205121		2147669	3121838	2769093	2183658	2145897	3509413	2346040	1960358	2551971
	X - 24854			54882	LC/MS Neg		1726.7	307.086						4357125	4435765	4908081	3511175	2787982	1639010	1558195	4849251	1412455	2628150	5510658	3218089	2253353	4794090	1272613	572656	2845669	4204449	3510252	4658266	3229317	5425807	4800231	936873	3857451	4021827		4187134	5958857	5953477	4163930	4609315	7020330	4348205	4371868	5186756
	X - 24947			57714	LC/MS Neg		4518	387.185						302409	376642	64158	1153625	216293	218438	732999	181355	520830	147676	358396	1536211	512239	329597	244495	643177	1423186	297804	863123	335105	329545		562516	193721	379709	147271		661730	515677	462415	569352	451713	377329	355484	532868	1508846
	X - 24952			57719	LC/MS Neg		5310	413.197						15843080	17780428	18351672	16806550	15216509	40080064	29293328	38766896	26611140	16981984	21030402	38266048	23557536	17311092	18643968	19175194	13946765	26351908	41141020	45129672	25552866	35448816	23101956	16539331	17068442	27523668	18890730	40689200	22827860	21912288	19439640	20305516	17991510	22994604	42312644	12897433
	X - 24957			57729	LC/MS Pos Early		1628	75.0811						1248562	693109	963572				888614			1232070			1182187						992768			1086048	1065892			901320			762733	1087912			474742		598006
[truncated: 6 more columns]

## Sheet: ScaledImpData(ileum)
													SAMPLE_NAME	USDA-01993	USDA-01994	USDA-01995	USDA-01996	USDA-01997	USDA-01998	USDA-01999	USDA-02000	USDA-02001	USDA-02002	USDA-02003	USDA-02004	USDA-02005	USDA-02006	USDA-02007	USDA-02008	USDA-02009	USDA-02010	USDA-02011	USDA-02012	USDA-02013	USDA-02014	USDA-02015	USDA-02016	USDA-02017	USDA-02018	USDA-02019	USDA-02020	USDA-02021	USDA-02022	USDA-02023	USDA-02024	USDA-02025	USDA-02026	USDA-02027	USDA-02028
													SAMPLE_ID	3475772	3475773	3475774	3475775	3475776	3475777	3475778	3475779	3475780	3475781	3475782	3475783	3475784	3475785	3475786	3475787	3475788	3475789	3475790	3475791	3475792	3475793	3475794	3475795	3475796	3475797	3475798	3475799	3475800	3475801	3475802	3475803	3475804	3475805	3475806	3475807
													CLIENT_IDENTIFIER	Ile_22	Ile_23	Ile_24	Ile_25	Ile_26	Ile_27	Ile_28	Ile_29	Ile_30	Ile_31	Ile_32	Ile_33	Ile_34	Ile_35	Ile_38	Ile_39	Ile_40	Ile_41	Ile_42	Ile_1B	Ile_3B	Ile_8B	Ile_22B	Ile_23B	Ile_24B	Ile_25B	Ile_26B	Ile_27B	Ile_28B	Ile_29B	Ile_30B	Ile_31B	Ile_32B	Ile_33B	Ile_34B	Ile_35B
													ANIMAL_ID	22	23	24	25	26	27	28	29	30	31	32	33	34	35	38	39	40	41	42	1B	3B	8B	22B	23B	24B	25B	26B	27B	28B	29B	30B	31B	32B	33B	34B	35B
													EXPERIMENT	1	1	1	1	1	1	1	1	1	1	1	1	1	1	1	1	1	1	1	2	2	2	2	2	2	2	2	2	2	2	2	2	2	2	2	2
													GROUP_ID	1_2	1_3	1_4	1_2	1_3	1_4	1_2	1_3	1_4	1_2	1_3	1_4	1_2	1_3	1_1	1_1	1_1	1_1	1_1	2_3	2_4	2_1	2_1	2_3	2_4	2_2	2_3	2_4	2_2	2_3	2_4	2_2	2_3	2_4	2_2	2_1
													TREATMENT	2	3	4	2	3	4	2	3	4	2	3	4	2	3	1	1	1	1	1	3	4	1	1	3	4	2	3	4	2	3	4	2	3	4	2	1
PATHWAY_SORTORDER	BIOCHEMICAL	SUPER_PATHWAY	SUB_PATHWAY	COMP_ID	PLATFORM	CHEMICAL_ID	RI	MASS	CAS	PUBCHEM	CHEMSPIDER	KEGG	Group HMDB_ID	NFDM	BC2	BC1	NFDM	BC2	BC1	NFDM	BC2	BC1	NFDM	BC2	BC1	NFDM	BC2	FFN	FFN	FFN	FFN	FFN	BC2	BC1	FFN	FFN	BC2	BC1	NFDM	BC2	BC1	NFDM	BC2	BC1	NFDM	BC2	BC1	NFDM	FFN
3627	1,1-kestotetraose	Xenobiotics	Food Component/Plant	39796	LC/MS Neg	100003047	1381	665.215	13133-07-8	166775	145907		HMDB39176	1.0993	1.0673	1.2043	0.6502	0.5374	0.2763	0.1895	1.036	0.2594	0.0407	0.5285	0.543	0.1958	0.6984	0.0648	0.0582	0.5429	0.8179	0.5342	1.1985	1.3235	1.1844	0.8607	0.0407	0.7789	1.0383	0.0407	1.475	1.5033	1.2453	1.0353	1.6216	1.6676	1.3876	1.7519	0.9647
4497	1,2,3-benzenetriol sulfate (2)	Xenobiotics	Chemical	48762	LC/MS Neg	100006374	1709	204.981						0.5125	0.5636	0.4688	0.5434	0.2566	1.8172	0.0333	0.6879	1.1835	1.0684	0.3212	1.8674	2.0319	1.7218	0.5509	1.99	0.7774	1.0036	2.1496	2.0543	0.8913	1.3546	2.3017	0.1349	1.5537	0.6408	0.155	3.1084	1.0092	0.045	1.0324	1.9166	1.0678	0.431	5.8562	0.8492
3965	1,2-dilinolenoyl-digalactosylglycerol (18:3/18:3)	Xenobiotics	Food Component/Plant	54892	LC/MS Pos Late	100009392	1941	954.615						0.4663	0.4663	0.4663	1.0232	0.9169	6.1513	0.4663	0.4663	2.8291	0.4663	0.4663	0.4663	0.4663	0.4663	0.4663	0.4663	0.4663	0.4663	2.1797	0.4663	0.9768	0.4663	1.5429	0.9722	2.8924	1.1417	0.4663	0.4663	0.4663	0.4663	0.6221	0.8746	0.4663	0.4663	0.4663	0.4663
1720	1,2-dilinolenoyl-GPC (18:3/18:3)*	Lipid	Phosphatidylcholine (PC)	53179	LC/MS Pos Late	100009344	1800	778.538			24766868		HMDB08206	1.2865	0.4797	0.7749	0.2259	0.6212	0.3092	0.2259	0.2259	0.2259	0.2259	0.2259	0.2259	0.2259	0.2259	0.2259	0.759	0.2277	0.2259	0.6486	1.1613	1.2963	1.596	0.7645	0.5695	3.219	0.3387	1.6557	0.305	0.6083	1.5348	3.296	1.4803	1.3695	1.1223	0.8947	1.3667
2074	1,2-dilinoleoyl-digalactosylglycerol (18:2/18:2)*	Lipid	Glycolipid Metabolism	54897	LC/MS Pos Late	100010873	2256	958.646			24785309			0.7146	0.4776	0.6516	0.4776	0.8457	3.7354	0.4776	0.6011	2.336	0.4776	0.4776	0.4776	0.4776	0.4776	0.4776	0.4776	0.4776	0.4776	2.2273	1.0827	0.9173	0.4776	1.5142	0.7202	1.1108	1.1438	0.4776	0.4776	0.4776	0.4776	2.3355	1.5118	0.4776	0.8707	0.4776	0.4776
1718	1,2-dilinoleoyl-GPC (18:2/18:2)	Lipid	Phosphatidylcholine (PC)	52603	LC/MS Pos Late	100008903	2006	782.569	998-06-1	5288075	4450312		HMDB08138	1.4637	0.3371	1.2055	0.2793	1.1939	0.3146	0.0589	0.1223	0.3702	0.1606	0.3951	0.1288	0.0568	0.2201	0.3222	0.3752	0.1931	0.3395	1.143	0.4852	0.9901	1.9164	1.0426	1.1731	1.0468	1.0131	48.7068	0.2497	1.1172	1.1298	2.5561	1.1583	1.2797	1.7575	0.4535	1.4471
1784	1,2-dilinoleoyl-GPE (18:2/18:2)*	Lipid	Phosphatidylethanolamine (PE)	53174	LC/MS Pos Late	100009217	2083	740.522		9546812	7825762		HMDB09093	1.5625	0.4333	1.4106	0.3229	1.0058	0.4079	0.1195	0.1249	0.3394	0.2463	0.3189	0.0854	0.0854	0.2475	0.449	0.4493	0.1843	0.3539	1	0.5342	1.2124	2.177	0.9925	1.1388	1.0616	1.1599	37.9751	0.249	1.217	1.4709	2.5913	1.2453	1.5586	1.8606	0.6048	1.786
1631	1,2-dipalmitoyl-GPC (16:0/16:0)	Lipid	Phosphatidylcholine (PC)	19130	LC/MS Pos Late	100000657	2365	734.569	63-89-8	452110	398235	D03585	HMDB00564	2.3536	0.4688	0.641	1.538	1.317	19.1749	1.3119	0.6823	23.6461	1.1197	0.3283	1.329	20.0243	0.6702	22.0501	3.0817	0.9537	1.3042	2.5969	0.6098	0.8544	0.9086	1.4367	2.669	0.9934	0.5744	105.952	0.6775	0.7452	0.8752	0.7511	0.5342	0.4747	0.9864	1.6904	0.6917
2126	1-(1-enyl-oleoyl)-2-linoleoyl-GPE (P-18:1/18:2)*	Lipid	Lysoplasmalogen	54999	LC/MS Pos Late	100009003	2324	726.543						0.499	0.2491	0.4688	0.2491	1.8455	0.2491	0.2491	0.2491	0.2491	0.9359	0.3502	0.2491	0.2491	0.2491	2.5632	0.2491	0.2491	0.2491	0.2491	0.2491	0.2491	0.8887	0.2491	1.5348	0.2491	0.2491	99.0112	0.2491	0.8375	1.2492	0.9532	1.4431	0.8074	1.2246	1.0468	1.319
2122	1-(1-enyl-oleoyl)-GPE (P-18:1)*	Lipid	Lysoplasmalogen	44621	LC/MS Pos Late	100005372	1566	464.314						1.0273	0.3713	0.2135	0.9885	0.9439	3.7579	0.7776	1.2897	4.4727	4.4366	0.1602	1.9388	4.3472	1.0115	1.6186	0.2736	0.1054	0.9243	1.4673	1.8836	1.3783	0.6372	1.2222	5.1128	0.9523	0.33	11.6459	1.3484	0.1054	0.4898	0.4127	0.1054	0.2635	0.3854	0.2975	0.4157
2095	1-(1-enyl-palmitoyl)-2-arachidonoyl-GPE (P-16:0/20:4)*	Lipid	Plasmalogen	52673	LC/MS Pos Late	100009002	2270	724.528			24769238		HMDB11352	0.7633	0.7633	0.7633	0.7633	0.7633	0.7633	0.7633	0.7633	0.7633	0.7633	0.7633	0.7633	0.7633	0.7633	1.2058	0.7942	0.7633	0.7633	0.7633	0.7633	0.7633	0.7633	0.7633	0.7633	0.7633	0.7633	202.221	0.7633	0.7633	0.7633	0.7633	0.7633	0.7633	0.7633	0.7633	0.7633
2104	1-(1-enyl-palmitoyl)-2-linoleoyl-GPC (P-16:0/18:2)*	Lipid	Plasmalogen	52682	LC/MS Pos Late	100009009	2226	742.575			24767486		HMDB11211	1	1	1	1	1	1	1	1	1	1	1	1	1	1	1	1	1	1	1	1	1	1	1	1	1	1	1	1	1	1	1	1	1	1	1	1
2092	1-(1-enyl-palmitoyl)-2-linoleoyl-GPE (P-16:0/18:2)*	Lipid	Plasmalogen	52677	LC/MS Pos Late	100009069	2351	700.528			24769229		HMDB11343	0.5707	0.5707	0.5707	0.5707	0.7525	0.5707	0.5707	0.5707	0.5707	0.5707	0.5707	0.5707	0.5707	0.5707	0.5707	0.5707	0.5707	0.5707	0.5707	0.5707	0.5707	0.5707	0.5707	1.2475	0.5707	0.5707	77.2285	0.5707	0.5707	0.5707	0.5707	0.5707	0.5707	0.6157	0.5707	0.5707
2120	1-(1-enyl-palmitoyl)-GPE (P-16:0)*	Lipid	Lysoplasmalogen	39270	LC/MS Pos Late	100003000	1558	438.298			10471193			0.6868	0.0895	0.0895	0.9637	0.0895	24.8805	0.3316	0.0895	24.4598	1.5542	0.0895	2.0059	12.4624	0.225	1.4366	0.6404	0.0895	1	2.331	0.8139	0.8136	0.0895	1.2442	2.7437	0.8929	0.3011	8.0529	0.5531	0.0895	0.0895	0.0895	0.0895	0.0895	0.0895	0.0895	0.0895
2100	1-(1-enyl-stearoyl)-2-linoleoyl-GPE (P-18:0/18:2)*	Lipid	Plasmalogen	52748	LC/MS Pos Late	100009225	2633	728.559			24769261		HMDB11376	0.869	1.4438	0.8819	0.7713	3.9099	0.1354	0.7778	0.7565	0.229	4.3826	1.7927	0.2143	0.8588	1.1253	10.5882	0.1354	0.4419	0.249	0.4321	0.4398	1.5112	2.4192	0.2834	5.4323	0.3438	0.3699	229.097	0.1354	2.3258	2.2177	1.1181	1.3763	1.9522	2.6693	2.7668	1.8483
2099	1-(1-enyl-stearoyl)-2-oleoyl-GPE (P-18:0/18:1)	Lipid	Plasmalogen	52614	LC/MS Pos Late	100008919	2950	730.575	144371-68-6		24769260		HMDB11375	0.499	0.499	0.499	0.499	2.1001	0.499	0.9225	0.499	0.499	2.9186	0.8063	0.499	0.823	0.8197	5.6882	0.499	0.499	0.499	0.499	0.499	0.7732	0.8573	0.499	4.3711	0.499	0.499	298.554	0.499	1.0775	0.8306	0.499	0.499	0.5962	1.4676	1.1086	0.499
2124	1-(1-enyl-stearoyl)-GPE (P-18:0)*	Lipid	Lysoplasmalogen	39271	LC/MS Pos Late	100003001	1649	466.329						0.865	0.4038	0.1775	1.0667	0.9662	6.0546	1.1726	1.2144	5.5007	4.3178	0.344	1.6057	4.8121	1.3695	1.7211	0.3709	0.2125	1.0338	1.5714	2.0583	1.9112	0.7201	1.4669	5.8128	1.0877	0.3931	12.1286	1.2119	0.1993	0.444	0.1992	0.0901	0.2979	0.3609	0.4178	0.3138
1968	1-arachidonoyl-GPE (20:4n6)*	Lipid	Lysophospholipid	35186	LC/MS Pos Late	100001571	1470	502.293		42607465	21403171		HMDB11517	0.5985	0.5985	0.5985	0.5985	0.9369	0.5985	0.5985	0.5985	0.5985	0.5985	0.5985	0.5985	0.5985	0.5985	0.5985	0.5985	0.5985	0.5985	0.5985	0.5985	0.5985	0.5985	0.5985	1.0631	0.5985	0.5985	0.5985	0.5985	0.5985	0.5985	0.5985	0.5985	0.5985	0.5985	0.5985	0.5985
2146	1-dihomo-linolenylglycerol (20:3)	Lipid	Monoacylglycerol	48341	LC/MS Neg	100006121	6400	305.249						0.2237	0.2237	0.2237	0.2237	0.7661	12.1586	0.2237	0.2237	17.0335	0.2237	0.2237	1.0989	4.4931	0.2237	0.2627	3.8695	0.2237	0.3221	1.22	0.2237	0.2237	0.2237	0.4734	0.5702	0.2237	0.2237	4.8553	0.2237	0.2237	0.2237	0.2237	0.2237	0.2237	0.2237	0.652	0.2237
1296	1-dihomo-linoleoylglycerol (20:2)	Lipid	Fatty Acid, Keto	35103	LC/MS Neg	100001483	6800	307.264			21403143			0.2865	0.2865	0.2865	0.666	0.9364	6.8667	0.2865	1.0977	1.5542	0.2865	0.2865	2.8766	0.6116	0.2865	0.2865	2.8758	0.3062	0.521	0.2865	0.5966	0.5157	0.2865	0.2865	1.0636	0.2865	0.2865	5.4741	0.2865	0.2865	0.2865	0.2865	0.2865	0.2865	0.2865	0.2865	0.2865
2150	1-docosahexaenoylglycerol (22:6)	Lipid	Monoacylglycerol	35153	LC/MS Neg	100001481	6150	309.222			10477810		HMDB11587	0.1918	0.1918	0.1918	0.1918	0.1918	2.4588	0.1918	0.1918	3.3821	0.1918	0.1918	0.1918	1	0.1918	0.1918	0.7437	0.1918	0.1918	0.1918	0.1918	0.1918	0.1918	0.1918	0.1918	0.1918	0.1918	1.143	0.1918	0.1918	0.1918	0.1918	0.1918	0.1918	0.1918	0.1918	0.1918
3625	1-kestose	Xenobiotics	Food Component/Plant	22012	LC/MS Polar	100000980	3970	549.167	470-69-9	440080	389087	C03661	HMDB11729	1.5992	0.7859	2.1431	0.604	0.0223	0.3353	0.1101	0.0223	0.3816	0.0223	0.0223	0.6579	0.216	0.0223	0.074	0.0681	0.6839	1	0.7106	1.6871	1.8041	1.6092	0.8619	0.0223	0.0223	1.4129	0.0223	1.8146	1.7347	2.7083	0.4974	0.4752	1.9407	0.5871	3.635	0.5223
1922	1-linolenoyl-GPC (18:3)*	Lipid	Lysophospholipid	45951	LC/MS Pos Late	100005350	1422	518.324					HMDB10388	0.8619	0.232	0.8178	0.448	1.9941	37.1558	0.3005	0.3296	26.2483	0.3091	0.232	0.232	7.3675	0.5712	0.3345	0.7155	0.232	2.8089	18.0574	3.5478	0.926	0.4869	6.707	1.5467	4.3907	4.1849	0.7394	2.7573	0.289	0.639	1.9829	1.6275	0.3451	0.953	0.232	1.6383
2143	1-linolenoylglycerol (18:3)	Lipid	Monoacylglycerol	34393	LC/MS Neg	100001435	6214	277.217	124151-74-2	53480978	21403134		HMDB11569	0.7091	0.3326	1.0176	0.6996	3.8851	13.7909	2.0504	0.6395	11.5421	0.3117	0.9824	1.3065	0.5324	0.871	0.1509	1.6148	0.7771	0.9371	3.5619	1.4599	2.1343	0.5063	2.229	1.7972	1.5198	3.8707	0.8294	1.0757	0.357	0.357	2.132	1.8508	0.3096	0.9617	1.148	0.7757
1734	1-linoleoyl-2-arachidonoyl-GPC (18:2/20:4n6)*	Lipid	Phosphatidylcholine (PC)	52710	LC/MS Pos Late	100009131	1969	806.569			24766809		HMDB08147	1	1	1	1	1	1	1	1	1	1	1	1	1	1	1	1	1	1	1	1	1	1	1	1	1	1	1	1	1	1	1	1	1	1	1	1
1719	1-linoleoyl-2-linolenoyl-GPC (18:2/18:3)*	Lipid	Phosphatidylcholine (PC)	53176	LC/MS Pos Late	100009343	1939	780.554			24766802		HMDB08141	1.6034	0.6734	1.3003	0.4007	1.3785	0.5033	0.0846	0.1355	0.4539	0.2245	0.3038	0.0846	0.149	0.4327	0.1569	0.7343	0.4238	0.3622	1.246	1.0737	1.9437	2.8483	1.2267	0.9206	2.017	0.9395	16.6062	0.4814	1	1.6963	3.8341	1.4843	1.9848	2.1075	0.8608	2.1457
1899	1-linoleoyl-GPA (18:2)*	Lipid	Lysophospholipid	52690	LC/MS Neg	100009082	5483	433.236			24766514		HMDB07856	1.2078	0.2525	0.9297	0.2525	1.4582	3.0813	0.2525	0.2525	4.0617	0.2525	0.3082	0.4916	0.3681	0.4436	0.2525	0.5629	0.2525	1.9311	11.5874	1.2209	0.2525	0.5141	0.2525	0.2525	0.9497	4.1437	0.2525	0.9356	0.2525	0.7108	1.0503	1.462	0.2525	0.3981	0.2525	1.5902
1920	1-linoleoyl-GPC (18:2)	Lipid	Lysophospholipid	34419	LC/MS Pos Late	100001395	1465	520.34		11988421	10160888	C04100	HMDB10386	0.8783	0.1785	1.5185	0.4979	2.4082	20.3647	0.293	0.5656	16.8507	0.3761	0.4484	0.3038	2.6914	0.4045	0.5597	0.7637	0.0937	2.7863	14.0733	2.0861	0.621	0.4709	7.1722	1.5777	2.8111	3.9882	0.9895	2.1972	0.4533	0.565	1.8323	3.0974	0.4901	1.1477	0.144	2.0608
1961	1-linoleoyl-GPE (18:2)*	Lipid	Lysophospholipid	36600	LC/MS Pos Late	100001570	1482	478.293		52925130	21403170		HMDB11507	1.005	0.1841	0.9785	0.2657	1.5027	8.4053	0.2922	0.3012	5.9939	0.4195	0.5027	0.2054	1.3166	0.3612	0.5654	0.3205	0.0774	1.8372	5.6359	1.497	0.6297	0.995	3.0982	1.288	2.6255	2.3986	3.0851	1.4363	0.3786	0.581	1.3435	1.374	0.3545	0.9423	0.1607	1.2586
1987	1-linoleoyl-GPG (18:2)*	Lipid	Lysophospholipid	54885	LC/MS Neg	100009227	5516	507.273						0.1217	0.1217	0.1217	0.3098	0.306	33.576	0.1217	0.1217	54.4796	0.2599	0.3206	4.3582	12.3693	1.8346	0.1217	3.6501	0.1217	1	8.072	0.322	0.1217	0.1217	0.1782	1.0157	0.2391	0.5645	45.9001	0.2048	0.1217	0.1217	0.1217	0.1841	0.1217	0.1217	1.0943	0.1217
1995	1-linoleoyl-GPI (18:2)*	Lipid	Lysophospholipid	36594	LC/MS Neg	100001778	5494	595.289						1.2746	0.082	0.3969	1.4894	0.8741	18.1807	0.4472	0.4403	7.6163	0.082	0.6854	4.5914	3.2291	0.7875	0.082	2.9269	0.9484	3.5473	9.4318	2.8494	1.2109	0.4712	2.1495	0.789	1.7807	2.2657	0.895	0.8919	0.082	0.1518	1.0516	0.3494	0.082	0.5904	1.4615	0.3007
1979	1-linoleoyl-GPS (18:2)*	Lipid	Lysophospholipid	43676	LC/MS Neg	100004606	5500	520.268						0.1994	0.1994	0.1994	0.1994	0.1994	1.2797	0.1994	0.1994	1	0.1994	0.1994	0.2458	0.7952	0.1994	0.1994	0.1994	0.1994	0.2165	1.6755	0.1994	0.1994	0.1994	0.1994	0.1994	0.1994	0.1994	14.4076	0.1994	0.1994	0.1994	0.1994	0.1994	0.1994	0.1994	0.1994	0.1994
2142	1-linoleoylglycerol (18:2)	Lipid	Monoacylglycerol	27447	LC/MS Neg	100001040	6477	279.233	2277-28-3	5283469	4446589			0.6356	0.4083	1.4001	0.8287	4.7144	9.1135	6.2879	0.9957	8.7114	0.4717	2.0825	1.6811	0.5293	0.9161	0.1506	1.3556	0.7697	0.661	2.2317	0.7928	1.6081	0.4744	1.893	2.3757	1.6951	3.1666	1.3952	0.7502	0.5784	0.3533	1.6539	2.8695	0.5581	0.8906	0.736	1.078
3218	1-methyladenine	Nucleotide	Purine Metabolism, Adenine containing	1527	LC/MS Pos Early	54	2133	150.077	5142-22-3	78821	71157	C02216	HMDB11599	2.3031	1.3573	2.798	0.0495	1.797	0.0561	0.0269	1.7219	0.0244	0.4097	0.7422	0.0701	0.0747	1.1809	0.0372	0.1572	0.1075	0.7075	0.7367	1.7053	0.9979	0.7673	1.0271	1	1.7233	2.0286	0.0244	1.7466	0.2515	1.6695	1.8399	1.4852	2.6918	1.977	0.5238	2.135
62	1-methylhistidine	Amino Acid	Histidine Metabolism	30460	LC/MS Pos Early	100001051	2755	170.092	332-80-9	92105	83153	C01152	HMDB00001	0.6859	0.1024	0.1024	3.721	0.4551	4.2177	4.6664	0.8821	5.8909	1	0.1024	5.9157	5.8782	0.5027	1.8206	3.3476	2.214	0.7379	1.0172	2.0543	0.3185	0.5117	0.3124	1.7128	0.2272	0.1364	8.5795	0.6853	0.1766	1.1404	0.1024	0.1024	0.1024	0.309	5.9005	0.1024
76	1-methylimidazoleacetate	Amino Acid	Histidine Metabolism	32350	LC/MS Pos Early	100001208	2064	141.066	2625-49-2	75810	68319	C05828	HMDB02820	1.0805	0.819	0.9322	0.93	0.9294	0.6999	0.8059	0.7549	0.5305	2.9337	1.4765	0.6951	0.3073	1.1591	0.9628	1.0227	0.931	1.0069	0.9931	1.186	0.9554	1.6029	0.6116	0.8576	1.2753	1.0967	2.0963	0.873	1.0845	1.1765	1.0379	0.6163	2.4851	1.771	2.0624	0.8882
1716	1-oleoyl-2-linoleoyl-GPC (18:1/18:2)*	Lipid	Phosphatidylcholine (PC)	52453	LC/MS Pos Late	100008981	2165	784.585						1.9531	0.4476	1.3998	0.2624	2.1434	0.5082	0.1042	0.2208	0.8183	0.4186	0.689	0.209	0.2262	0.4225	1.1007	0.4384	0.2221	0.446	0.9963	0.4501	1.0399	1.9568	1.0037	2.0903	1.0637	0.7091	87.1859	0.3251	1.126	1.5518	2.157	1.3666	1.5625	2.1428	0.6478	1.3078
1783	1-oleoyl-2-linoleoyl-GPE (18:1/18:2)*	Lipid	Phosphatidylethanolamine (PE)	52687	LC/MS Pos Late	100009078	2270	742.538		9546753	7825703		HMDB05349	2.2093	0.5248	1.3172	0.3126	1.3366	0.6155	0.131	0.2904	0.636	1.0879	0.5994	0.1715	0.2848	0.2268	3.4335	0.4752	0.2442	0.4365	1.2812	0.5881	0.9013	2.0551	0.568	1.3436	1	0.7457	184.816	0.131	1.4366	1.7149	2.2598	1.8004	1.6927	2.0142	1.0141	1.7409
1917	1-oleoyl-GPC (18:1)	Lipid	Lysophospholipid	48258	LC/MS Pos Late	100001272	1540	522.355	19420-56-5	16081932	17240641		HMDB02815	0.9611	0.2526	1.1847	0.3069	1.979	40.4974	0.1623	0.4651	32.6303	0.9487	0.6275	0.4251	18.3223	0.3646	0.4816	0.5627	0.1003	2.2809	9.0097	1.9005	0.872	0.4121	4.4481	1.936	3.0501	2.551	9.6914	2.2523	0.4737	0.711	1.6407	2.6841	0.4696	1.0211	0.0927	1.944
1959	1-oleoyl-GPE (18:1)	Lipid	Lysophospholipid	35628	LC/MS Pos Late	100001569	1554	480.308	89576-29-4	9547071	7826021		HMDB11506	1.2914	0.219	0.6244	0.307	1.1887	23.8425	0.1257	0.2694	18.4086	1.8676	0.4471	0.6638	13.7106	0.2949	1.1097	0.2648	0.115	2.168	5.9188	1.5699	0.8389	0.6506	3.1984	2.099	2.0448	1.3959	13.79	1.5386	0.2463	0.542	1.0281	1.0352	0.2969	0.749	0.0571	0.9719
1985	1-oleoyl-GPG (18:1)*	Lipid	Lysophospholipid	45968	LC/MS Neg	100005716	5610	509.288			34999689			0.3414	0.3414	0.3414	0.3414	0.3414	8.3667	0.3414	0.3414	7.723	0.8092	0.5863	2.4577	4.1953	2.1827	0.3414	5.162	0.3414	1	3.3837	0.3414	0.3414	0.3414	0.3414	0.9924	0.3414	0.3414	11.6217	0.8371	0.3414	0.3414	0.3414	0.3414	0.3414	0.3414	0.3414	0.3414
1993	1-oleoyl-GPI (18:1)*	Lipid	Lysophospholipid	36602	LC/MS Neg	100001777	5599	597.305						1.0732	0.1793	0.2502	1.0761	0.6663	13.6629	0.3886	0.2572	6.8221	0.386	0.4516	3.0631	4.1749	0.8134	0.0744	4.1625	0.9721	2.0653	4.7608	2.8921	2.6118	0.4866	1.9663	1.0279	1.2599	1.7134	0.2142	1.2096	0.0744	0.1847	0.651	0.2132	0.0744	0.343	1.2413	0.2498
1977	1-oleoyl-GPS (18:1)	Lipid	Lysophospholipid	19260	LC/MS Neg	100000630	5607	522.284	326589-90-6	9547099	7826049		HMDB61694	0.2152	0.2152	0.2152	0.2152	0.2152	0.7564	0.2152	0.2152	0.9506	0.2152	0.2152	1	1.1048	0.2152	0.2152	0.2152	0.2152	0.2152	1.4113	0.2152	0.2152	0.2152	0.2152	0.2152	0.2152	0.2152	23.1818	0.2152	0.2152	0.2152	0.2152	0.2152	0.2152	0.2152	0.8192	0.2152
2141	1-oleoylglycerol (18:1)	Lipid	Monoacylglycerol	21184	LC/MS Neg	100000924	6650	281.249	111-03-5	5283468	4446588		HMDB11567	0.8405	0.5298	1.1876	0.8782	4.1865	6.5129	6.3529	1.2708	6.2215	0.5885	1.6745	2.1799	0.607	1.1545	0.4768	1.4552	0.9587	0.5846	1.5285	0.5352	1.5198	0.4858	1.0736	2.2748	1.6162	2.7942	1.0168	0.7225	0.6926	0.3845	1.569	2.7521	0.7429	0.8825	0.83	0.9832
1661	1-palmitoleoyl-2-linolenoyl-GPC (16:1/18:3)*	Lipid	Phosphatidylcholine (PC)	53180	LC/MS Pos Late	100009345	1850	754.538			24766677		HMDB08008	1	1	1	1	1	1	1	1	1	1	1	1	1	1	1	1	1	1	1	1	1	1	1	1	1	1	1	1	1	1	1	1	1	1	1	1
1659	1-palmitoleoyl-2-linoleoyl-GPC (16:1/18:2)*	Lipid	Phosphatidylcholine (PC)	52683	LC/MS Pos Late	100009075	2003	756.554			24766675		HMDB08006	1.4798	0.0867	1.2459	0.0867	1.8346	0.0867	0.0867	0.0867	0.0867	0.3469	0.0867	0.0867	0.2226	0.0867	1.1042	0.2552	0.0867	0.1298	0.2986	0.1487	0.4674	1.2898	0.7726	0.7869	0.744	0.0867	952.035	0.0867	0.9267	1.3917	1.82	1.1107	0.9555	1.691	0.0867	1.2367
1910	1-palmitoleoyl-GPC (16:1)*	Lipid	Lysophospholipid	33230	LC/MS Pos Late	100001511	1450	494.324		24779461	21403152		HMDB10383	0.0486	0.0486	0.0486	0.0486	0.0486	11.2402	0.0486	0.0486	14.2843	0.0486	0.0486	0.0486	6.6997	0.0486	0.0486	0.0486	0.0486	0.0486	0.9037	0.0486	0.0486	0.0486	0.4485	0.0486	0.0486	0.0486	2.0938	0.0486	0.0486	0.0486	0.0486	0.0486	0.0486	0.0486	0.0486	0.0486
2138	1-palmitoleoylglycerol (16:1)*	Lipid	Monoacylglycerol	52431	LC/MS Neg	100008952	6094	253.217					HMDB11565	0.3275	0.3539	0.4751	0.628	1.6965	24.9946	3.3747	1.8412	17.8985	0.9791	0.5963	4.5705	5.9961	0.6675	0.9694	2.7103	0.4391	0.3156	2.7349	1.022	1.4487	0.6486	3.4373	2.3881	0.5504	1.4806	6.276	1.0029	0.3156	0.3156	0.8463	1.8073	0.3156	0.3156	0.7337	0.4743
1648	1-palmitoyl-2-alpha-linolenoyl-GPC (16:0/18:3n3)*	Lipid	Phosphatidylcholine (PC)	52684	LC/MS Pos Late	100009076	2034	756.554			24766646		HMDB07975	1.7319	0.5016	0.9815	0.3494	1.5465	1.103	0.1092	0.1092	0.4816	0.5326	0.3097	0.1092	0.4808	0.3231	0.8274	0.6653	0.2277	0.2765	1.1852	0.9197	1.5711	2.1165	1.0185	1.5435	2.1037	0.7091	165.229	0.3749	0.8435	1.7531	3.0703	1.7675	1.6173	1.7214	0.778	1.5099
1675	1-palmitoyl-2-arachidonoyl-GPC (16:0/20:4n6)	Lipid	Phosphatidylcholine (PC)	52462	LC/MS Pos Late	100008914	2091	782.569	35418-58-7	10747814	8923140		HMDB07982	1.9142	0.5304	1.1299	0.4737	2.5068	0.5477	0.1354	0.7735	2.8423	0.5642	0.658	0.1923	3.7242	0.3613	4.4632	1.6129	0.2661	1.3272	0.5667	0.5419	0.7725	1.1435	1.0912	2.8291	0.5098	1.9577	618.27	0.1354	1.7654	1.7974	0.8602	0.9088	1.2583	1.4604	0.6316	0.8983
1768	1-palmitoyl-2-arachidonoyl-GPE (16:0/20:4)*	Lipid	Phosphatidylethanolamine (PE)	52464	LC/MS Pos Late	100008990	2198	740.522		9546800	7825750		HMDB05323	0.9767	0.3688	0.695	0.8953	1.702	3.2726	0.3688	0.4579	0.4763	0.3688	0.3688	0.3688	1.2591	0.3688	5.2558	0.3688	0.3688	3.5493	0.3688	1.0233	0.3688	0.3883	0.3688	2.3006	0.3688	0.3688	215.571	0.3688	0.8727	1.1656	0.7201	1.0762	0.3688	2.112	0.7329	0.8132
2070	1-palmitoyl-2-linoleoyl-digalactosylglycerol (16:0/18:2)*	Lipid	Glycolipid Metabolism	54887	LC/MS Pos Late	100010874	2498	934.646			24785221			1.0344	0.4519	0.1716	0.1716	1.0121	2.1901	0.1716	0.3611	1.4113	4.1903	1.6106	0.3203	0.1716	1.1355	0.1716	0.1716	0.1716	0.1716	0.8176	0.9879	0.1716	0.1716	1.1563	3.0561	2.1623	0.5553	0.1716	0.684	0.1716	0.1716	1.1483	1.632	0.4912	1.2455	0.1716	0.9378
1646	1-palmitoyl-2-linoleoyl-GPC (16:0/18:2)	Lipid	Phosphatidylcholine (PC)	42446	LC/MS Pos Late	1537	2160	758.569	40811-94-7	5287971	4450224		HMDB07973	1.9901	0.3817	1.2303	0.6147	2.9247	0.727	0.1506	0.4234	1.9938	1.1858	0.6585	0.3072	2.9093	0.441	3.5664	0.3614	0.1861	0.5578	1.3068	0.2621	0.7656	1.9463	0.9526	3.5758	0.8744	0.6494	131.379	0.1629	1.1201	1.4157	1.5441	1.3609	1.2074	1.9809	0.8377	1.3227
1759	1-palmitoyl-2-linoleoyl-GPE (16:0/18:2)	Lipid	Phosphatidylethanolamine (PE)	42449	LC/MS Pos Late	100001870	2275	716.522		9546747	7825697		HMDB05322	2.209	0.6558	1.1935	0.6405	1.1904	0.4309	0.2106	0.3615	0.6221	1.2381	0.5221	0.1958	1.737	0.2746	6.554	0.3512	0.3891	0.4946	1.0274	0.4538	0.9726	1.8721	0.8025	1.4428	0.834	0.8844	109.084	0.1904	1.2342	1.3658	1.845	1.3147	1.3575	1.7304	1.2685	1.7097
1857	1-palmitoyl-2-linoleoyl-GPI (16:0/18:2)	Lipid	Phosphatidylinositol (PI)	52450	LC/MS Pos Late	1528	2730	852.56			21403024		HMDB09784	1.5706	0.4431	1.2339	0.911	1.0579	2.7003	0.2978	0.3015	1.7863	0.2522	0.6507	0.4199	0.2958	0.3375	0.6746	0.6301	0.2522	1.0475	3.9451	0.5477	0.9525	0.8262	2.4669	1.5187	0.7915	1.5857	6.0608	0.2522	1.5735	1.1852	2.777	1.0929	0.8613	1.3024	0.6546	1.595
1640	1-palmitoyl-2-oleoyl-GPC (16:0/18:1)	Lipid	Phosphatidylcholine (PC)	52461	LC/MS Pos Late	1539	2358	760.585	26853-31-6;26853-31-6	6436017	4940699		HMDB07972	2.0125	0.5267	1.1527	0.6476	1.8373	3.6517	0.3339	0.6615	9.4754	1.1345	0.7936	0.5315	8.1174	0.5339	9.9253	0.6958	0.2691	0.8714	1.602	0.3422	0.8682	1.3145	1.08	2.4814	1.0178	0.7737	237.794	0.2787	1.1624	1.5347	1.0527	0.821	1.2014	1.615	0.7307	0.9822
1854	1-palmitoyl-2-oleoyl-GPI (16:0/18:1)*	Lipid	Phosphatidylinositol (PI)	52669	LC/MS Pos Late	100009066	3140	854.575			24767668		HMDB09783	0.5084	0.5084	0.6849	0.5084	0.5084	2.6616	0.5084	0.5084	0.5084	0.5084	0.5084	0.5084	0.5084	0.5084	0.5084	0.5084	0.5084	0.5084	1.6462	0.5084	0.5084	0.5084	0.889	1.2007	0.5084	0.5084	19.1974	0.5084	0.9878	0.5084	1.7489	0.5084	0.5084	1	0.5084	0.5084
1633	1-palmitoyl-2-palmitoleoyl-GPC (16:0/16:1)*	Lipid	Phosphatidylcholine (PC)	52470	LC/MS Pos Late	100008984	2160	732.554					HMDB07969	1.6604	0.4996	0.6951	0.4996	2.0424	4.9654	0.4996	0.4996	11.5255	0.7766	0.4996	0.4996	3.3449	0.4996	4.7672	0.6466	0.4996	0.4996	0.4996	0.4996	0.9787	0.8345	0.6588	1.8188	0.9313	0.4996	416.038	0.4996	0.4996	1.0691	0.8432	0.4996	1.1942	1	0.4996	0.7141
1636	1-palmitoyl-2-stearoyl-GPC (16:0/18:0)	Lipid	Phosphatidylcholine (PC)	52616	LC/MS Pos Late	100008921	2653	762.601	59403-51-9		24766643		HMDB07970	1.2054	0.2564	0.2564	0.9365	1.02	17.3419	0.4819	0.2564	25.0819	0.2564	0.2564	0.2564	13.8378	0.2564	7.8546	4.1385	0.2564	0.6828	2.4991	0.2564	0.6322	0.3582	1.1236	1.7689	0.492	0.4962	204.248	0.2564	0.2564	0.5586	0.2564	0.2564	0.2564	0.7103	0.8567	0.2564
1908	1-palmitoyl-GPC (16:0)	Lipid	Lysophospholipid	33955	LC/MS Pos Late	100001263	1525	496.34	17364-16-8	86554	78064		HMDB10382	0.7775	0.1436	1.0217	0.3563	1.4427	37.4623	0.1572	0.3251	34.8779	1.0368	0.2784	0.7985	23.0426	0.2515	0.564	0.5626	0.0546	2.2418	7.5099	1.6716	0.6131	0.3232	4.773	2.3212	2.0457	2.0433	6.878	1.936	0.3591	0.5133	1.2092	2.1145	0.3342	0.9783	0.0753	1.5948
1952	1-palmitoyl-GPE (16:0)	Lipid	Lysophospholipid	35631	LC/MS Pos Late	100001567	1544	454.293	53862-35-4	9547069	7826019		HMDB11503	1.0735	0.2198	0.8413	0.4873	1.1543	24.8456	0.1595	0.3719	17.4115	1.089	0.4018	0.6811	11.1907	0.307	0.9265	0.493	0.089	1.9961	4.5835	1.4675	0.7185	0.5268	2.944	1.5667	2.3447	1.7828	4.6368	1.4199	0.3646	0.6258	1.287	1.244	0.3828	0.8712	0.0979	1.4929
1981	1-palmitoyl-GPG (16:0)*	Lipid	Lysophospholipid	45970	LC/MS Neg	100005717	5570	483.273		3300276	2548639			1.5108	0.1108	0.5161	0.5589	0.9832	14.4416	0.2916	0.4573	14.5702	0.5357	0.4922	2.402	3.7014	1.3446	0.3119	6.7783	0.6919	3.5322	9.5621	1.4748	1.165	0.3628	0.9509	1.4722	0.9244	2.4701	4.43	1.5877	0.1069	0.2103	1.043	2.261	0.2938	0.5619	0.6201	1.0168
1988	1-palmitoyl-GPI (16:0)	Lipid	Lysophospholipid	35305	LC/MS Neg	100001655	5564	571.289					HMDB61695	1.0006	0.2138	0.2777	1.1743	1.1233	9.4547	0.5793	0.3477	4.7833	0.4522	0.5812	2.2734	2.5901	0.7401	0.3022	3.5711	1.0436	1.9725	4.0156	2.7021	2.8294	0.4196	1.7992	1.083	2.5655	2.288	0.1213	1.1963	0.0919	0.205	0.9288	0.3361	0.1531	0.4979	0.7886	0.3597
1975	1-palmitoyl-GPS (16:0)*	Lipid	Lysophospholipid	46130	LC/MS Neg	100005805	5572	496.268		9547100	7826050			0.4541	0.0957	0.0957	0.6657	0.0957	9.769	0.0957	0.0957	8.1765	0.3464	0.0957	2.0316	10.0772	0.0957	1.4941	1.3153	0.4537	0.6032	1.3194	0.2518	0.0957	0.0957	0.2556	0.662	0.0957	0.0957	7.9795	0.0957	0.0957	0.0957	0.0957	0.0957	0.0957	0.0957	1.6887	0.0957
2137	1-palmitoylglycerol (16:0)	Lipid	Monoacylglycerol	21127	LC/MS Neg	100000827	6550	255.233	542-44-9	14900	14201		HMDB31074	1.0796	0.339	0.3554	1.3739	0.9204	8.5483	3.5417	1.5052	6.9501	0.7473	0.4383	7.874	3.5178	1.5816	1.7296	3.0765	0.874	1.1005	1.5065	1.1325	0.8324	0.6071	2.9134	1.0991	0.6325	0.6391	0.7748	1.7603	0.3351	0.3801	0.57	0.5613	0.2526	0.5461	1.6941	0.3476
1726	1-stearoyl-2-arachidonoyl-GPC (18:0/20:4)	Lipid	Phosphatidylcholine (PC)	42450	LC/MS Pos Late	100001869	2300	810.601	35418-59-8	16219824	17347139		HMDB08048	1.4183	0.4904	0.9991	0.333	2.3777	0.2579	0.2579	0.6402	2.1827	0.3162	0.664	0.2579	5.045	0.3942	5.3138	1.8416	0.2579	1.3321	0.5181	0.52	0.5832	0.9806	1.3396	1.7458	0.5033	1.8251	598.278	0.2579	1.9167	1.9247	0.4359	0.7627	1.0009	1.1326	0.7636	0.9173
1792	1-stearoyl-2-arachidonoyl-GPE (18:0/20:4)	Lipid	Phosphatidylethanolamine (PE)	52447	LC/MS Pos Late	100008977	2424	768.554		5289133	4451158		HMDB09003	1.6667	0.7766	1.3385	0.7942	1.7857	0.1384	0.1974	0.7816	0.9448	2.5169	1.0739	0.2442	2.9702	0.4747	11.3576	0.4334	0.2834	0.7531	0.4049	0.8698	1.108	1.4223	0.5676	2.3933	0.3423	0.7458	487.738	0.1384	2.726	2.8197	1.0552	1.4895	1.3458	3.0214	1.8777	1.7777
1886	1-stearoyl-2-arachidonoyl-GPI (18:0/20:4)	Lipid	Phosphatidylinositol (PI)	52449	LC/MS Pos Late	100000616	3000	904.591	383907-33-3		21403055		HMDB09815	0.2576	0.2576	0.2576	0.2576	0.2576	1	0.2576	0.2576	2.8314	0.2576	0.2576	0.2576	0.2576	0.2576	0.2576	0.2576	0.2576	0.2576	0.2576	0.2576	0.2576	0.2576	0.2576	0.2576	0.2576	0.2576	59.3951	0.2576	0.2576	0.2576	0.2576	0.2576	0.2576	0.2576	0.2576	0.2576
1710	1-stearoyl-2-linoleoyl-GPC (18:0/18:2)*	Lipid	Phosphatidylcholine (PC)	52452	LC/MS Pos Late	100008980	2380	786.601					HMDB08039	1.7575	0.4653	1.3685	0.4818	3.142	0.9264	0.3246	0.6863	2.5393	1.5453	0.9418	0.2823	4.1923	0.6877	6.2718	0.5003	0.2275	0.5764	0.9226	0.2725	0.878	1.992	0.5998	2.7928	0.8385	0.6909	240.655	0.1561	1.4119	1.9053	1.2411	1.348	1.3717	2.2369	1.0582	1.3065
1779	1-stearoyl-2-linoleoyl-GPE (18:0/18:2)*	Lipid	Phosphatidylethanolamine (PE)	52446	LC/MS Pos Late	100008976	2522	744.554		9546749	7825699		HMDB08994	2.1132	0.9046	0.9749	1.1531	1.9369	0.4176	0.4856	0.7293	1.2534	3.7329	0.9715	0.4654	5.0093	0.7304	16.0475	0.2501	0.689	0.5896	1.0107	0.6244	0.9893	1.8165	0.5399	2.2461	0.5735	0.3908	238.73	0.0814	1.7061	1.8858	1.4272	1.7609	1.4528	2.4348	2.4152	1.9407
1869	1-stearoyl-2-linoleoyl-GPI (18:0/18:2)	Lipid	Phosphatidylinositol (PI)	52468	LC/MS Pos Late	100008994	3185	880.591			24767694		HMDB09809	1.3654	0.1496	0.3946	2.4662	1.4661	10.2572	0.2612	0.52	10.7678	2.4123	0.1496	0.7597	4.2626	0.2529	5.0175	0.8143	0.1496	0.9912	3.4196	0.4253	1.0886	0.6928	1.9393	2.2876	0.1496	0.316	159.517	0.1496	0.6509	0.8416	1.0088	0.3277	0.5798	2.9034	2.2135	0.7632
1828	1-stearoyl-2-linoleoyl-GPS (18:0/18:2)	Lipid	Phosphatidylserine (PS)	53009	LC/MS Pos Late	100000642	2689	788.544	322647-11-0	9547091	7826041			0.1604	0.6156	0.2794	0.9191	0.7402	0.2406	0.4301	0.4913	0.6491	3.3988	1.0862	0.1856	3.8672	1.1249	36.0417	0.4725	1.0038	0.1604	1.3759	5.5501	1.4631	0.2671	0.2385	2.3346	0.1604	0.1604	314.737	0.1604	1.3999	0.8337	2.4942	0.461	0.9962	13.5667	8.4933	1.006
1704	1-stearoyl-2-oleoyl-GPC (18:0/18:1)	Lipid	Phosphatidylcholine (PC)	52438	LC/MS Pos Late	100008904	2644	788.616	56421-10-4		24766704		HMDB08038	1.7885	0.4892	1.3748	0.6316	2.6343	3.6213	0.4258	0.853	11.1159	1.6593	1.0088	0.1906	9.1951	0.6291	7.1789	1.2708	0.1904	0.7418	1.383	0.3581	1.0638	1.561	0.9412	2.3609	0.7624	0.722	751.229	0.1761	1	1.5884	0.9745	0.8252	1.2664	2.2414	0.5971	0.9566
1773	1-stearoyl-2-oleoyl-GPE (18:0/18:1)	Lipid	Phosphatidylethanolamine (PE)	42448	LC/MS Pos Late	100001856	2858	746.569					HMDB08993	1.3846	0.1822	0.5581	1.0726	2.9676	0.8764	0.8314	0.8101	2.6625	3.6547	1.1086	0.283	6.068	0.8553	11.3794	0.1822	0.3937	0.3496	0.9244	0.5817	1.2888	1.4447	0.8867	3.1399	0.4447	0.1822	518.942	0.1822	1.6953	2.0335	0.8564	0.9274	1.332	2.7857	2.6875	1.4864
1868	1-stearoyl-2-oleoyl-GPI (18:0/18:1)*	Lipid	Phosphatidylinositol (PI)	52726	LC/MS Pos Late	100009181	3711	882.607						0.1814	0.1814	0.1814	0.1814	0.1814	1.0974	0.1814	0.1814	0.9026	0.1814	0.1814	0.1814	0.1814	0.1814	0.1814	0.1814	0.1814	0.1814	0.1814	0.1814	0.1814	0.1814	0.1814	0.1814	0.1814	0.1814	28.8309	0.1814	0.1814	0.1814	0.1814	0.1814	0.1814	0.1814	0.1814	0.1814
1826	1-stearoyl-2-oleoyl-GPS (18:0/18:1)	Lipid	Phosphatidylserine (PS)	19265	LC/MS Pos Late	100000639	3000	790.559		9547087	7826037		HMDB10163	0.2522	0.398	0.2522	0.325	0.7881	0.2522	0.4659	0.341	0.4599	1.7073	0.9837	0.2522	5.018	1.1082	21.9743	0.2522	0.846	0.2522	1	4.6724	1.9244	0.2522	0.2522	2.9451	0.2522	0.2522	417.675	0.2522	0.9705	0.6747	1.9134	0.2522	0.8121	14.6928	8.4275	0.2522
1897	1-stearoyl-GPA (18:0)	Lipid	Lysophospholipid	36810	LC/MS Neg	100001670	5829	437.267	325465-92-7;799268-65-8	89567	80837			0.2589	0.2589	0.2589	1.1503	0.2589	11.7383	0.3232	0.2589	11.4704	0.2589	0.2589	0.2589	0.6127	0.2589	2.9697	0.2589	1.4325	0.2589	0.4346	0.5223	0.2589	0.2589	0.2589	0.2589	0.2589	0.2589	3.3301	0.2589	0.2589	0.2589	0.2589	0.2589	0.2589	0.2589	0.6017	0.2589
1915	1-stearoyl-GPC (18:0)	Lipid	Lysophospholipid	33961	LC/MS Pos Late	100001271	1606	524.371	19420-57-6	497299	435389		HMDB10384	0.9344	0.3066	0.5202	0.4547	1.8452	148.163	0.1377	0.4253	136.166	4.8475	0.5118	1.3484	97.1401	0.3582	1.3507	1.0634	0.109	2.1505	9.0617	2.1295	1.6768	0.4925	4.1057	5.2608	5.9595	1.3909	42.828	1.2963	0.2946	0.8029	0.6806	0.5009	0.2811	0.5567	0.1005	0.9366
1957	1-stearoyl-GPE (18:0)	Lipid	Lysophospholipid	42398	LC/MS Pos Late	100001461	1626	482.324	69747-55-3	9547068	7826018		HMDB11130	1.6816	0.3188	0.3639	1.1371	1.372	51.311	0.1943	0.5	44.5547	4.7824	0.2857	2.1338	36.0043	0.4239	3.6071	0.8629	0.1845	2.4974	5.1667	1.7386	1.2437	0.7113	3.3196	4.688	2.6729	0.4428	27.2446	1.4959	0.2711	0.5014	0.4806	0.2658	0.244	0.5495	0.3506	0.6509
1983	1-stearoyl-GPG (18:0)	Lipid	Lysophospholipid	34437	LC/MS Neg	100001462	5816	511.304			21403138			0.7945	0.1627	0.1627	0.7014	2.2453	10.9118	0.3365	0.192	7.0663	1.1973	0.4623	1.7201	3.9637	0.9513	0.1779	1.5168	0.2942	1.2684	4.1273	0.8474	0.1627	0.374	3.9695	2.0251	1.4771	1	15.7909	0.7621	0.1627	0.1627	0.417	0.2535	0.1627	0.3396	1.1696	0.1627
1991	1-stearoyl-GPI (18:0)	Lipid	Lysophospholipid	19324	LC/MS Neg	100000656	5794.3	599.32	796963-93-4		21403067		HMDB61696	0.9335	0.1212	0.1609	2.8707	0.4998	16.0379	1.2048	1.0665	10.5664	1.4665	0.1403	5.1742	9.3921	0.6919	1.4114	3.6932	1.2305	1.7775	2.5763	1.7741	0.5816	0.4304	4.6527	1.2601	0.8113	0.4897	1.2306	1.5146	0.0693	0.1095	0.229	0.0875	0.0844	0.2727	3.2158	0.1591
1976	1-stearoyl-GPS (18:0)*	Lipid	Lysophospholipid	45966	LC/MS Pos Late	100004327	1634	526.314		9547101	7826051			0.9109	0.1792	0.0772	3.4166	0.3694	12.6509	3.2815	1.1275	9.9522	2.7741	0.1708	4.6601	9.537	0.7304	1.6914	1.7873	1.4058	1.7043	1.7413	1.609	1.0891	0.172	1.564	1.9119	0.3581	0.1194	9.3764	0.7539	0.1639	0.1867	0.1487	0.0926	0.0833	0.1787	4.9643	0.1581
1112	10-heptadecenoate (17:1n7)	Lipid	Long Chain Fatty Acid	33971	LC/MS Neg	100001278	5555	267.233	29743-97-3	5312435	4471860		HMDB60038	1.0004	0.4311	0.6008	1.0822	1.7351	2.0106	0.9996	0.7525	1.7564	0.346	0.4045	1.4203	0.7621	0.809	0.838	1.6546	1.3631	1.0751	2.4024	1.2903	1.854	0.7326	1.4492	1.1887	0.976	1.4996	1.8211	0.9448	0.3961	0.4813	1.201	0.9496	0.411	0.8722	1.0358	0.4241
1123	10-nonadecenoate (19:1n9)	Lipid	Long Chain Fatty Acid	33972	LC/MS Neg	100001277	5780	295.264	73033-09-7	5312513	4471938		HMDB13622	1.0812	0.4269	0.6497	1.2152	1.3742	2.3063	1.4404	0.6516	2.2128	0.2308	0.3575	1.2626	0.92	0.8205	1	1.429	0.981	0.9335	3.6255	0.8177	1.1014	1.2727	2.8218	0.663	1.1075	1.5484	1.1412	1.0211	0.4817	0.4524	0.6564	0.6461	0.2308	0.5799	1.3619	0.5446
1444	12,13-DiHOME	Lipid	Fatty Acid, Dihydroxy	38395	LC/MS Neg	62	5137	313.238	263399-35-5	10236635	8412123	C14829	HMDB04705	0.9919	0.5968	0.845	1.7996	0.6085	1.7177	1.6283	1.055	1.9709	1.274	1.1384	1.2276	0.1925	1.0677	1.5446	1.1278	1.2076	1.4309	1.7797	1.0684	1.5213	0.7108	0.7353	0.9377	0.7697	0.7049	0.6196	0.7898	0.7616	0.9869	1.1889	0.6805	0.5718	0.8135	0.5078	0.6221
1424	13-HODE + 9-HODE	Lipid	Fatty Acid, Monohydroxy	37752	LC/MS Neg	100002196	5275	295.228		43013				1.1979	0.59	0.7678	1.5095	1.6381	1.8494	1.1302	0.7487	1.5882	0.6347	0.9463	1.2558	0.3795	1.1127	0.4012	1.0411	0.8007	1.4367	1.9543	1.1508	1.2399	0.7269	1.7963	1.1333	2.3164	1.0255	0.397	1.166	0.3327	0.4147	1.0036	0.7151	0.2855	0.9414	0.7712	0.5243
1420	16-hydroxypalmitate	Lipid	Fatty Acid, Monohydroxy	39609	LC/MS Neg	100002953	5236.2	271.228	506-13-8	10466	10034	C18218	HMDB06294	1.5744	1.8694	1.8866	1.0024	1.3401	0.0556	0.0556	0.8259	0.0556	0.7005	1.3921	0.7143	0.0556	0.3257	0.637	0.0556	0.7735	1.3434	0.724	1.0972	2.7297	0.8586	1.7902	1.646	0.7962	1.2181	0.2817	1.3875	0.9194	0.6382	1.3861	1.3834	0.5646	0.9865	2.3217	0.9281
3237	2'-deoxyadenosine	Nucleotide	Purine Metabolism, Adenine containing	1553	LC/MS Pos Early	211	2252	252.109	16373-93-6	13730	13135	C00559	HMDB00101	2.4438	1.0414	2.1345	0.1282	2.8053	0.0801	0.7347	3.0974	0.0501	0.6526	3.474	0.0557	0.0657	3.1843	0.2661	0.5871	0.2487	0.2685	0.1701	1.0958	8.5762	0.6179	0.2276	0.7624	1.1306	4.978	0.0501	2.4342	3.963	4.9896	3.7067	0.6294	1	4.3878	0.183	2.4274
3235	2'-deoxyadenosine 5'-monophosphate	Nucleotide	Purine Metabolism, Adenine containing	46333	LC/MS Pos Early	100000485	1284	332.075	653-63-4	12599	601	C00360	HMDB00905	3.7647	0.6743	1.0009	0.1638	0.1638	0.1638	0.1638	0.8272	0.1638	2.0234	0.5192	0.1638	0.8505	2.4891	0.1638	0.1638	0.1638	0.1638	0.6663	0.1638	0.6576	0.7883	0.1638	0.1638	0.1638	1.0868	0.9991	1.9038	1.6137	0.1638	3.3398	1.6204	0.5809	0.5664	0.7384	1.3074
3320	2'-deoxycytidine	Nucleotide	Pyrimidine Metabolism, Cytidine containing	15949	LC/MS Pos Early	100000125	2193	228.098	951-77-9	13711	13117	C00881	HMDB00014	1.4205	0.1673	0.2629	4.4222	0.8977	4.9301	4.8681	1.4001	3.624	0.9647	0.3745	3.0764	2.4209	0.4204	0.7774	5.0068	2.0165	2.5363	2.0421	1.0074	2.0175	0.1289	1.957	2.1405	0.9926	0.4895	0.8665	0.6912	0.5967	1.3606	0.4093	0.0998	0.1177	0.7596	2.9538	0.3527
3318	2'-deoxycytidine 5'-monophosphate	Nucleotide	Pyrimidine Metabolism, Cytidine containing	533	LC/MS Pos Early	298	975	308.064	1032-65-1	13945	5414501	C00239	HMDB01202	4.0069	0.4698	0.8455	0.7848	0.7182	0.2303	0.2303	1.2142	0.2303	2.8412	0.671	0.2303	2.251	2.2883	0.2303	0.5703	0.2303	0.4504	1.5667	0.4566	1.3602	0.7401	0.8509	0.3675	0.2303	1.1038	2.7074	1.5957	1.3021	0.5158	2.6331	1.294	0.506	0.6704	2.6054	0.9051
3266	2'-deoxyguanosine	Nucleotide	Purine Metabolism, Guanine containing	1411	LC/MS Neg	348	1751	266.089	961-07-9	187790	163230	C00330	HMDB00085	0.6614	0.0583	0.0583	0.4112	0.0583	3.1645	0.0795	0.0583	9.7396	0.0583	0.0583	4.7668	6.961	1.1251	0.43	9.6289	2.2872	1.1291	0.3372	0.0583	0.0583	0.0583	0.0583	0.0583	0.0583	1.2777	0.7817	0.0583	0.0583	0.0583	0.0583	0.0583	0.0583	0.0583	1.2289	0.1583
3201	2'-deoxyinosine	Nucleotide	Purine Metabolism, (Hypo)Xanthine/Inosine containing	15076	LC/MS Neg	100000135	1688	251.079	890-38-0	65058	58569	C05512	HMDB00071	1	0.051	0.051	0.6612	0.051	5.5759	0.1656	0.051	12.7953	0.051	0.051	6.5337	9.105	0.7872	0.5473	12.4585	3.1049	1.7202	0.5914	0.051	0.051	0.051	0.051	0.051	0.051	0.846	1.0238	0.051	0.051	0.051	0.051	0.051	0.051	0.051	2.0267	0.1789
3297	2'-deoxyuridine	Nucleotide	Pyrimidine Metabolism, Uracil containing	1412	LC/MS Neg	536	1586	111.02	951-78-0	13712	13118	C00526	HMDB00012	1.3733	0.2635	0.2786	2.0662	0.3017	17.0962	1.9856	0.922	15.1835	0.683	0.2635	5.0666	3.1466	0.3948	3.6156	4.3796	2.1456	0.8097	1.078	0.7916	0.7352	0.2635	0.7715	0.6946	1.151	0.2635	3.9445	0.674	0.2635	0.2635	0.2635	0.2635	0.2635	0.4877	2.1587	0.4357
3321	2'-O-methylcytidine	Nucleotide	Pyrimidine Metabolism, Cytidine containing	57554	LC/MS Pos Early	100010895	2411	258.108	2140-72-9	150971	133067			1.2708	0.313	0.9842	1.0589	0.3337	8.9601	0.6046	0.4071	3.771	0.1342	0.1342	1.6378	0.5821	0.1342	1.1821	3.4837	0.7109	2.2017	5.1815	0.7325	0.7294	0.6913	2.667	1.3604	1	1.2733	1.1124	0.6949	1.1354	0.7979	0.5062	0.4021	0.1342	1.2158	0.7241	0.7595
3653	2,3-dihydroxyisovalerate	Xenobiotics	Food Component/Plant	38276	LC/MS Polar	100002417	1050	133.051	1756-18-9	677	657	C04039	HMDB12141	0.8785	0.3006	0.9562	0.4502	1	0.946	0.3006	0.6568	0.5255	7.3558	2.2035	0.3006	0.3006	0.7674	0.3006	0.3006	0.3006	1.6025	3.8668	1.6301	1.2504	0.381	1.5613	0.5849	3.9732	1.1021	0.3006	0.7274	0.3006	1.1885	1.3444	0.7623	1.3208	1.737	0.3006	0.3006
3477	2,4,6-trihydroxybenzoate	Xenobiotics	Benzoate Metabolism	35892	LC/MS Neg	100001718	1574	169.014	83-30-7	66520	59891		HMDB29649	0.6513	0.5184	0.3841	2.1419	0.5408	1.0662	0.8513	2.1555	1.106	2.9464	1.0593	2.5768	1.122	1.5497	0.505	0.4013	1.0224	1.7645	2.1489	1.3214	0.5991	0.4582	2.5908	0.4207	1.1513	0.6386	0.3841	0.3841	0.5923	0.7711	0.5777	0.9776	0.7391	0.3841	1.0616	0.3841
3657	2,8-quinolinediol sulfate	Xenobiotics	Food Component/Plant	48691	LC/MS Neg	100004321	2612	239.997						0.1035	0.4443	0.7165	14.7254	0.1035	0.3193	4.9539	0.1734	0.1035	7.9909	0.1035	0.1037	5.2082	0.1035	0.1035	0.1035	0.1035	0.1035	0.1035	0.871	0.8202	0.1035	19.2782	0.1035	0.5488	16.5372	0.1035	0.576	13.9043	1.129	0.6672	17.3612	1.599	0.6104	13.073	0.1035
3533	2-(4-hydroxyphenyl)propionate	Xenobiotics	Benzoate Metabolism	35632	LC/MS Neg	100001622	1797.3	165.056	938-96-5	102526	92601	C03080	HMDB41683	0.4825	0.4825	0.4825	0.4825	0.4825	1.017	0.4825	0.4825	0.4825	1.3183	0.4825	0.4825	0.4825	6.2998	0.7344	1	0.4825	0.4825	0.5346	0.4825	0.4825	0.4825	0.4825	0.4825	0.4825	0.4825	0.4825	0.4825	0.4825	0.4825	0.4825	0.4825	0.4825	0.4825	0.4825	0.4825
94	2-aminoadipate	Amino Acid	Lysine Metabolism	6146	LC/MS Pos Early	381	1912	162.076	542-32-5;1118-90-7	469	456	C00956	HMDB00510	1.731	0.3751	0.8699	0.8977	0.6702	0.4023	1.4383	1.5552	1.4116	0.8223	0.9612	0.5042	0.8014	0.6102	0.6566	1.0802	0.6019	1.2943	0.9508	1.2286	1.4949	1.338	0.9089	0.8045	0.6872	1.662	6.655	0.8353	0.6839	0.4697	1.3936	1.2082	1.0388	1.3036	1.299	1.07
1289	2-aminoheptanoate	Lipid	Fatty Acid, Amino	43761	LC/MS Pos Early	100004542	3160	146.118	1115-90-8	227939	198338			1.888	0.5872	1.2279	0.5872	0.7729	0.5872	0.5872	0.5872	0.5872	0.5872	0.5872	0.5872	0.5872	0.5872	0.5872	0.5872	0.5872	1.0237	0.5872	1.3434	1.4644	0.6932	1.7699	0.5872	0.5872	0.5872	2.6681	0.623	1.1272	0.6739	0.9149	0.5872	0.5872	1.5121	0.9881	0.7428
299	2-hydroxy-3-methylvalerate	Amino Acid	Leucine, Isoleucine and Valine Metabolism	36746	LC/MS Neg	100001541	1800	131.071	488-15-3	164623	144317		HMDB00317	0.8864	0.3796	0.8057	1.0563	4.2888	1.2208	1.0937	2.1575	0.3796	56.1038	12.1239	0.5053	0.9645	3.5753	0.3796	0.861	0.7719	0.8305	0.9486	1	0.3796	0.9665	2.1008	6.3704	8.433	0.6044	0.3796	1.1457	1.0707	0.5578	1.0139	0.9309	0.7875	1.1723	0.6386	1.192
1239	2-hydroxyadipate	Lipid	Fatty Acid, Dicarboxylate	31934	LC/MS Polar	100001153	3000	161.046	18294-85-4	193530	167943	C02360	HMDB00321	0.8176	0.4905	1.2996	0.6943	0.8455	0.4905	0.4905	2.1735	0.4905	0.4905	0.4905	0.4905	0.4905	0.6742	0.4905	0.4905	0.4905	3.0164	3.4884	2.0269	0.9843	0.8364	2.6456	0.4905	1.4241	0.9689	0.5157	0.4905	2.0541	0.9637	1.0656	0.4905	0.4905	1.6286	0.4905	1
1401	2-hydroxybehenate	Lipid	Fatty Acid, Monohydroxy	57663	LC/MS Neg	100015637	6384	355.322		193484	167899			0.5095	1.1407	0.5142	1.6453	1.0168	8.9404	4.9157	1.5101	9.9728	0.5004	1.0811	6.024	6.1406	2.23	24.3452	1.9894	7.0614	0.7575	1.4301	1.218	1.0184	0.861	0.8062	1.2507	0.2374	0.7022	9.2545	0.7126	0.5758	0.5032	0.4755	0.4563	0.7675	0.7099	5.0298	0.6946
412	2-hydroxybutyrate/2-hydroxyisobutyrate	Amino Acid	Glutathione Metabolism	52281	LC/MS Polar	100008928	1258	103.04						1.7693	0.6447	1.2296	1.4723	1.5238	0.764	0.667	0.7913	0.9025	9.9693	5.5416	0.5925	1.3316	2.8225	1.1394	1.1733	0.8873	0.6215	0.6862	0.8033	0.5236	1.9244	0.4956	3.2115	2.2692	0.6318	1.515	0.6684	0.4699	1.0358	1.078	1.4989	1.0431	1.5693	0.7967	1.523
1396	2-hydroxydecanoate	Lipid	Fatty Acid, Monohydroxy	42489	LC/MS Neg	100004089	4840	187.134	5393-81-7	21488	20195			1.0172	0.8015	0.9274	1.514	0.8563	1.503	1.3977	1.0106	1.4926	1.4178	0.9857	1.7368	0.6748	1.555	0.8678	0.9168	1.3054	1.1274	0.5845	1.0983	1.1544	0.9894	1.592	1.3628	1.5479	0.858	0.4961	1.6469	0.8361	0.8693	0.671	1.2091	0.8472	0.8282	1.047	1.0414
1235	2-hydroxyglutarate	Lipid	Fatty Acid, Dicarboxylate	37253	LC/MS Polar	100002070	3352.8	147.03	40951-21-1	43	42	C02630	HMDB00606	0.8956	0.7158	0.633	2.0472	0.6855	3.2336	0.8126	1.2199	2.2163	3.6317	1.8626	1.3307	2.5659	1.2555	0.9928	0.5801	0.6207	1.1329	1.4962	1.0898	0.7051	0.4211	0.6331	1.3555	1.8019	0.6043	2.0765	0.9067	0.6991	1.0188	0.72	0.9955	0.6182	1.0045	1.055	1.3606
1395	2-hydroxyoctanoate	Lipid	Fatty Acid, Monohydroxy	22036	LC/MS Neg	100000743	3736.8	159.103	617-73-2	94180	84994		HMDB02264	0.7828	1.2611	0.915	0.2453	0.2453	0.9893	1.7206	1.0349	0.6798	0.8529	1.1256	0.9197	1.3255	0.8363	0.2453	0.6958	1.0265	0.2453	0.6414	1	1.868	0.8512	1.0379	1.1637	0.8186	1.1886	1.0237	1.2613	1.2758	1.0133	0.707	0.9277	1.0799	0.9399	0.938	1.2265
1399	2-hydroxypalmitate	Lipid	Fatty Acid, Monohydroxy	35675	LC/MS Neg	100001579	5511.2	271.228	764-67-0	92836	83805		HMDB31057	0.9148	0.5567	0.5171	2.7218	0.9264	11.1099	5.4347	1.7419	13.7771	0.3357	0.4833	7.2992	8.5083	1.3585	7.7382	3.3432	4.1435	1.1698	1.6756	1.3746	1.075	0.9318	1.1364	0.8474	0.4816	1.0256	0.9744	1.5249	0.382	0.3569	0.6239	0.6722	0.447	0.695	7.0739	0.459
1400	2-hydroxystearate	Lipid	Fatty Acid, Monohydroxy	17945	LC/MS Neg	1239	5695	299.259	629-22-1	69417	62625	C03045		0.6426	0.4754	0.6682	1.1716	1.1776	3.3691	1.6223	1.1967	5.0259	0.3715	0.4858	3.1441	2.2352	0.9429	3.8939	2.0033	1.6321	0.9601	1.4679	0.7707	1.0991	1.032	0.9514	0.9752	0.4686	1.1014	2.5578	0.7824	0.6879	0.5554	0.55	0.8621	0.4295	0.5422	2.0686	1.1131
3935	2-ketogluconate	Xenobiotics	Food Component/Plant	48370	LC/MS Polar	100005943	2668	193.035	1040352-40-6	3035456	2299693			0.4715	4.7572	5.0769	1.0225	0.3213	0.9775	0.087	1.1828	0.9741	0.5703	1.7014	0.9476	0.5699	0.6339	0.5798	18.7118	89.2772	0.2025	0.087	2.1953	3.3476	1.0881	1.2117	0.3093	0.8971	0.926	0.087	2.5174	1.1566	1.6972	2.3673	0.5314	1.9804	3.7577	0.5414	0.368
2156	2-linoleoylglycerol (18:2)	Lipid	Monoacylglycerol	32506	LC/MS Neg	100000987	6250	279.233	3443-82-1	5365676	4517636		HMDB11538	0.3267	0.2472	0.736	1.6383	2.3778	35.0535	3.0239	1.0152	35.0735	0.3706	1.1277	4.5805	2.3025	0.6235	0.1375	0.9089	0.5085	1.1546	6.0557	1.0047	1.0897	0.2722	2.5567	1.4502	0.92	1.6872	8.6814	0.429	0.3244	0.2054	0.9953	1.5302	0.3695	0.6234	1.0512	0.5531
282	2-methylbutyrylglycine	Amino Acid	Leucine, Isoleucine and Valine Metabolism	31928	LC/MS Pos Early	100001155	2000	160.097	52320-67-9	193872	168243		HMDB00339	1.3194	0.7272	1.1804	0.77	0.5779	0.6555	1.1299	1.3701	0.3226	0.5187	1.1079	0.3226	0.3226	0.8318	0.8779	0.4732	1.0836	0.9462	1.0863	1.1273	1.3254	1.0847	0.9556	0.3226	0.9605	1.1108	0.3226	1.2974	1.2045	0.9322	0.6338	1	0.3226	1.1786	0.9503	0.8918
1074	2-methylcitrate/homocitrate	Energy	TCA Cycle	52282	LC/MS Neg	100008929	575	205.035						1.3805	0.3609	1.0577	0.7806	1.0008	0.4654	0.502	1.5851	0.3251	0.4989	1.0795	0.1266	0.1942	0.6329	0.3293	0.1386	0.4148	0.9991	0.8729	1.3862	0.988	1.0506	1.3269	0.7033	1.121	1.2659	0.1925	1.0721	1.4715	1.5021	1.2943	0.8288	1.025	1.3449	0.3062	1.5235
2155	2-oleoylglycerol (18:1)	Lipid	Monoacylglycerol	21232	LC/MS Neg	100000943	6500	281.249	3443-84-3	5319879	4478086		HMDB11537	0.5514	0.3162	0.73	1.4458	2.3089	29.9786	4.0392	0.8791	28.6862	0.6996	0.9707	5.9326	1.7355	0.7363	0.4725	1.044	0.7377	1.2123	4.9872	1.0535	1.1566	0.3425	2.219	1.5105	1.1053	1.6232	6.206	0.5711	0.4819	0.2867	0.951	1.6653	0.5202	0.6094	1.5793	0.6759
3661	2-oxindole-3-acetate	Xenobiotics	Food Component/Plant	40479	LC/MS Pos Early	100003109	2378	192.066	2971-31-5	3080590	2338343		HMDB35514	1.3739	1.7767	2.2779	0.4029	1.3158	0.2215	3.1144	1.1444	0.2194	0.9352	2.0911	0.5836	0.0991	1.3801	1.0476	0.4657	0.8277	0.5248	0.3252	0.379	1.5177	2.0482	0.3461	1.2601	1.3419	1.8178	0.0409	1.055	1.709	2.0746	0.8302	0.9524	0.0119	1.3446	0.5226	1.3268
349	2-oxoarginine*	Amino Acid	Urea cycle; Arginine and Proline Metabolism	55072	LC/MS Pos Early	100002784	1760	174.087	3715-10-04	558	542	C03771	HMDB04225	0.4519	0.9553	0.5963	0.5946	1.0459	1.057	0.2233	0.9577	0.8931	2.7869	3.0462	1.1638	0.3648	1.2592	0.5847	4.1601	0.6896	0.5672	1.1415	1.0423	1.5759	0.4355	1.4106	0.8443	0.5608	1.136	1.6679	0.3461	0.8857	0.9574	1.3618	2.0141	0.9006	2.1268	1.9666	1.5572
1909	2-palmitoyl-GPC (16:0)*	Lipid	Lysophospholipid	35253	LC/MS Neg	100001562	6215	570.341		15061532	21403165		HMDB61702	0.602	0.2505	0.4896	0.2505	1.1574	56.365	0.2505	0.2505	58.6765	0.4438	0.2505	0.5662	26.811	0.3009	0.2778	0.6575	0.2505	1.5415	7.7898	1.0348	0.2505	0.2505	1.171	1.2749	0.5951	2.2709	8.3475	1.3526	0.2505	0.2505	0.5501	1.2378	0.2505	0.7444	0.2505	0.9652
2152	2-palmitoylglycerol (16:0)	Lipid	Monoacylglycerol	33419	LC/MS Neg	100001048	6400	255.233	23470-00-0	123409	110006		HMDB11533	1.0113	0.3921	0.3509	1.6914	0.8423	13.9383	2.8904	1.4142	9.6419	0.7397	0.4087	6.1353	5.4467	1.4183	1.5348	2.6388	0.8191	1.6973	3.3916	1.6234	0.8766	0.6148	3.4297	0.9887	0.6221	0.5867	2.4098	1.59	0.2962	0.4382	0.6065	0.5163	0.2573	0.5209	1.803	0.3377
3567	2-piperidinone	Xenobiotics	Food Component/Plant	43400	LC/MS Pos Early	100004295	1675	100.076	675-20-7	12665	12144		HMDB11749	0.8375	1.271	0.9691	0.6005	0.7271	0.6308	0.6771	2.1673	0.7539	1.7212	6.2194	7.4363	9.1797	1.3798	1.1264	1.4709	6.7621	0.8512	0.827	0.7752	7.861	0.7297	1.2509	0.5273	0.6779	1.1049	0.4494	1.1195	0.9253	0.7295	1.0635	1.3611	1.4959	1.6855	0.9754	1.0246
4375	2-pyrrolidinone	Xenobiotics	Chemical	31675	LC/MS Pos Early	100001081	1262	86.06	616-45-5	12025	11530		HMDB02039	1.0425	1.0369	1.4704	0.7266	0.8906	0.7303	0.9873	1.0378	0.6125	0.7624	1.0127	0.6817	0.7171	1.2497	1.1774	1.1502	1.0269	0.848	0.7535	0.5402	0.8467	1.0729	1.0129	0.713	0.9163	1.29	0.2285	1.0215	1.034	1.0745	0.9623	0.9237	1.2251	0.9598	0.7779	1.3522
1958	2-stearoyl-GPE (18:0)*	Lipid	Lysophospholipid	41220	LC/MS Neg	100003901	6350	480.31			24769218		HMDB11129	1.4865	0.2592	0.1684	0.8458	1.4538	77.1419	0.2503	0.5842	72.5608	3.412	0.1682	2.015	41.3108	0.609	6.2693	1.092	0.4527	1.9402	5.6277	1.2611	0.8846	0.5423	2.5382	4.4094	1.2759	0.4685	37.006	1.4912	0.0916	0.1653	0.313	0.2036	0.1126	1.4743	0.3632	0.5403
133	3-(4-hydroxyphenyl)lactate	Amino Acid	Tyrosine Metabolism	32197	LC/MS Neg	240	1379	181.051	6482-98-0	9378	9010	C03672	HMDB00755	1.4049	0.9431	1.1006	0.733	1.434	0.566	2.9452	2.5167	0.3467	73.6089	6.9412	0.5386	0.9013	3.66	0.5027	0.5201	0.5032	0.7691	1.005	1.6836	1.0574	0.6908	0.8252	7.3301	9.8745	0.9057	0.3434	1.9675	1.2908	0.995	1.1753	1.3391	4.2214	2.2961	0.6999	0.9499
3535	3-(4-hydroxyphenyl)propionate	Xenobiotics	Benzoate Metabolism	39587	LC/MS Neg	100002914	1670	165.056	501-97-3	10394	9965	C01744	HMDB02199	1.0337	0.8043	1.0116	0.5872	1.0225	0.8666	0.5872	1.0445	0.5872	4.8945	9.7849	0.5872	0.5872	3.0759	0.5872	0.5872	0.5872	0.5872	0.5872	0.5872	0.8189	0.688	0.5872	6.5589	2.498	1	0.5872	0.7172	1.0667	0.5872	0.9348	1.3694	0.8035	1.1123	0.5872	0.5872
3663	3-butenylglucosinolate	Xenobiotics	Food Component/Plant	42973	LC/MS Neg	100003822	1588	372.043	19041-09-9		35014583		HMDB38427	0.2691	0.2691	0.2691	1.5175	1.5169	0.8805	0.2691	7.1742	0.2691	0.3272	1.2223	1.2235	0.2691	1.0474	0.2691	0.2691	0.4662	0.3221	0.2691	0.2691	0.2691	0.2691	0.9526	0.4943	1.2117	0.2691	0.2691	0.2691	0.2691	0.2691	0.2691	0.2691	0.2691	0.2691	0.2691	0.2691
286	3-hydroxy-2-ethylpropionate	Amino Acid	Leucine, Isoleucine and Valine Metabolism	32397	LC/MS Polar	100001170	1443.3	117.056	4374-62-3	188979	164207		HMDB00396	0.6549	0.6549	0.9187	0.6802	0.9571	0.6549	0.6549	0.6549	0.6549	2.4305	1.6131	0.7827	0.6549	0.848	0.6549	0.6549	0.6549	0.6549	0.6549	0.6549	0.6549	0.7723	0.6549	0.9543	1.0877	1.0188	0.6549	1.0443	0.6549	0.6549	1.493	1.0132	0.6549	1.5973	0.6549	1
2370	3-hydroxy-3-methylglutarate	Lipid	Mevalonate Metabolism	531	LC/MS Polar	112	2700	161.046	503-49-1	1662	4573695	C03761	HMDB00355	1.3501	2.0953	2.2456	0.2971	1.3429	0.5288	0.558	1	0.2229	0.2271	1.2332	0.2682	0.8528	2.7353	1.1102	0.2591	0.4714	0.4546	0.8413	0.3081	0.8061	2.0922	0.3447	0.2229	0.6657	1.4024	2.1411	1.0296	1.9701	0.9146	2.2104	1.7287	2.5534	1.0708	1.027	2.2784
1381	3-hydroxybutyrate (BHBA)	Lipid	Ketone Bodies	542	LC/MS Polar	254	1443.3	103.04	625-72-9	441	428	C01089	HMDB00357	0.5876	0.7185	0.6655	1.4278	0.8921	0.9183	1.4316	0.9527	1.8121	1.9281	2.8254	1.7104	2.6798	1.2884	2.7324	3.5991	1.0956	0.8776	1.0878	1.0602	0.8949	0.281	0.4487	1.1181	1.526	0.6138	0.4137	0.4407	0.5923	0.6018	0.8223	1.7836	1.1218	1.2867	1.2482	1.1105
1327	3-hydroxybutyrylcarnitine (1)	Lipid	Fatty Acid Metabolism(Acyl Carnitine)	43264	LC/MS Pos Early	100003926	2400	248.149		53481617			HMDB13127	0.4291	0.4976	0.4291	1.224	0.4291	2.1763	0.4291	0.4291	1.3072	0.4291	0.4291	1.0153	2.3864	0.4291	0.4291	0.4291	0.4291	0.4291	0.9621	0.6764	0.4291	0.4291	1.4336	0.4291	0.6412	0.4291	2.3528	0.8625	0.4291	0.9847	0.5716	0.4291	0.6563	0.4291	0.4291	0.4291
1406	3-hydroxydecanoate	Lipid	Fatty Acid, Monohydroxy	22053	LC/MS Neg	100000997	4634.7	187.134	5561-87-5	26612	24790		HMDB02203	0.9898	0.6293	0.668	3.1978	1.0102	6.6431	2.035	1.4325	2.6192	1.1308	0.6192	1.1527	0.6918	0.5183	1.9772	0.7269	0.6543	1.7119	2.4513	1.3303	0.9388	0.8067	3.4954	1.4952	1.3611	0.3	0.6247	1.7324	0.9884	0.9761	0.9758	0.6752	0.4535	0.8753	1.2341	0.555
1404	3-hydroxyhexanoate	Lipid	Fatty Acid, Monohydroxy	53230	LC/MS Neg	100006367	1725	131.071	10191-24-9	151492	133518			0.5362	0.6248	0.7061	1.9534	1.1682	1.314	2.2137	1.3167	0.3842	0.3842	0.62	0.4181	0.3842	0.6756	0.8497	0.6949	1.029	0.4279	0.4362	0.3842	0.3842	0.3842	1.314	1.3272	1.1844	0.3842	0.3842	1.3907	0.998	0.5366	1.002	1.0568	0.5886	0.7675	0.3842	1.019
303	3-hydroxyisobutyrate	Amino Acid	Leucine, Isoleucine and Valine Metabolism	1549	LC/MS Polar	111	1619	103.04	2068-83-9	87	10140307	C06001	HMDB00336	1.3389	0.4251	0.9126	1	0.5817	0.4251	0.4251	0.4251	0.6167	7.3839	1.4119	0.4251	0.4251	0.4251	0.4251	0.4251	0.4251	0.6962	0.4251	1.6206	0.4251	0.6185	0.4251	1.0934	1.2146	0.7524	0.4251	0.7007	0.4251	0.7351	0.7482	1.8548	0.6149	1.2673	1.1567	1.1508
1408	3-hydroxylaurate	Lipid	Fatty Acid, Monohydroxy	32457	LC/MS Neg	100001112	5175	215.165	53941-38-1	94216	85026		HMDB00387	1.08	0.8027	0.804	0.9418	0.8546	0.9859	2.0079	1.3827	1.0051	0.9949	0.8767	1.0127	0.9446	1.1378	1.3931	1.1817	1.36	0.8121	0.4682	0.8489	0.842	1.085	1.1746	1.1653	1.0999	0.69	0.3417	1.4376	0.6788	0.9217	0.863	1.356	0.7167	0.9351	1.3628	1.0861
1405	3-hydroxyoctanoate	Lipid	Fatty Acid, Monohydroxy	22001	LC/MS Neg	100000773	3446	159.103	88930-08-9	26613	24791		HMDB01954	0.4823	0.8405	0.7585	1.5917	0.8342	1.7683	1.5088	0.984	1.2139	0.8588	0.5814	0.5201	1.1631	1.5367	1.6135	0.5903	0.6197	0.7303	1.4572	0.8516	1.3355	1.2508	1.6728	1.3061	1.1851	0.4823	0.8774	1.0666	1.0477	0.72	0.6931	1	0.4823	0.7116	0.7466	0.9359
4499	3-hydroxypyridine sulfate	Xenobiotics	Chemical	48448	LC/MS Neg	100006098	1595.5	173.987	1955-23-3		16232314			0.9771	0.4524	0.4524	1.4355	0.798	0.4524	0.4524	0.4896	0.4524	3.3416	1.7818	0.4524	0.4524	0.4524	0.4524	0.4524	0.4524	2.2434	0.7764	0.8876	0.7503	0.9611	1.9239	0.4524	2.3687	1.8469	0.4524	0.4524	1.9378	1.1012	0.4524	0.9188	0.8854	0.4524	1.067	0.4524
238	3-indoxyl sulfate	Amino Acid	Tryptophan Metabolism	27672	LC/MS Neg	100000467	2222.2	212.002	2642-37-7	10258	9840		HMDB00682	0.5519	0.5519	1.035	1.4489	0.5519	0.5519	0.8896	0.5519	0.5519	0.5519	1.7409	0.8395	0.858	0.5519	0.5519	1.8523	0.5519	0.5519	0.5519	0.6618	0.5519	0.5519	0.8664	0.5519	0.5995	0.5519	0.5519	0.5519	2.3088	0.5519	0.5519	1.3503	0.5519	0.5519	2.8523	0.5519
150	3-methoxytyrosine	Amino Acid	Tyrosine Metabolism	12017	LC/MS Pos Early	1342	2555	212.092	300-48-1	1670	8948		HMDB01434	1.6895	0.7799	1.515	0.8285	0.8275	0.5269	0.501	1.5301	0.4469	1.1179	1.8746	0.5069	0.3706	1.4651	0.3706	0.3706	0.6751	1.0118	0.3706	0.9574	1.0709	1.2896	1.2026	0.6384	1.4577	1.2352	0.7559	0.6972	1.2637	1.0989	1	0.8807	1.4163	1.2663	0.8011	0.9346
298	3-methyl-2-oxobutyrate	Amino Acid	Leucine, Isoleucine and Valine Metabolism	44526	LC/MS Polar	100000936	911	115.04	3715-29-5	49	48	C00141	HMDB00019	1.3357	0.9795	1.3297	0.9472	0.4303	0.806	0.4303	0.7914	0.5737	0.4303	3.0294	0.4303	0.4303	0.6534	1.0212	1.1324	0.4303	0.8109	0.8598	1.1712	0.8198	1.2698	0.8025	0.4303	1.2501	0.7826	1.3466	1.0133	0.4303	0.996	0.4303	1.1426	0.6651	1.7098	0.7241	1.0778
278	3-methyl-2-oxovalerate	Amino Acid	Leucine, Isoleucine and Valine Metabolism	15676	LC/MS Neg	100000036	2064.2	129.056	1460-34-0;51829-07-3	47	46	C00671	HMDB03736	0.4598	0.669	0.75	1.1935	1.1813	1.2935	0.4273	1.8139	2.0534	0.7707	0.4335	0.1167	0.3801	0.0975	2.6141	0.5192	0.2397	1.103	1.654	1.58	1.3241	0.5715	6.2405	0.897	2.2282	0.1382	0.0692	2.3525	1.3966	1.2916	1.1483	0.5258	0.1561	1.2254	0.6506	0.2767
3312	3-methylcytidine	Nucleotide	Pyrimidine Metabolism, Cytidine containing	35132	LC/MS Pos Early	100001466	2176	258.108	21028-20-6	159649	9164190			0.1701	0.2314	0.1721	1.1261	0.4205	3.2166	1	0.4003	1.9295	0.2214	0.1387	2.1388	2.3622	0.1387	1.1816	1.0399	1.474	2.7689	2.6282	0.1387	0.8872	0.8995	4.5033	0.1387	0.3303	0.5336	3.9106	0.1387	1.3497	1.8268	0.2477	0.1387	0.5224	0.1387	0.8605	0.1387
63	3-methylhistidine	Amino Acid	Histidine Metabolism	15677	LC/MS Pos Early	100000042	2670	170.092	368-16-1	64969	58494	C01152	HMDB00479	1.2167	0.2739	0.5182	2.0537	0.8998	2.3567	1.294	0.9023	2.261	1.8319	0.3846	1.6899	1.2702	1.0068	1.1408	1.0443	0.7227	0.9963	1.3846	1.7231	0.2867	1.2807	0.4925	1.2555	0.7284	0.6894	5.1098	0.8846	0.6019	1.1609	0.4297	0.2502	0.6339	1.0365	1.0037	0.3868
948	3-sialyllactose	Carbohydrate	Disaccharides and Oligosaccharides	40424	LC/MS Neg	100003408	730	632.204	35890-38-1	123914	110445		HMDB00825	0.1907	3.5627	4.7913	0.3264	0.9194	0.6073	0.3955	1.428	0.3081	0.1907	0.8546	2.0235	1.2587	1.085	0.7042	0.1907	0.1907	0.1907	0.1907	1.0635	2.4015	0.1907	0.3258	0.2187	1.3012	0.3306	0.1907	5.0664	0.2627	1.2127	2.6597	0.1907	2.4361	4.303	0.9365	0.1907
340	3-sulfo-L-alanine	Amino Acid	Methionine, Cysteine, SAM and Taurine Metabolism	47089	LC/MS Pos Early	382	570	170.012	498-40-8	72886	65718	C00506	HMDB02757	2.0464	0.4792	0.241	28.5761	0.1589	9.3336	1.6825	1.5406	11.5433	1.138	0.3952	6.6985	1.5726	1.0676	0.6249	2.8229	3.6867	6.2034	5.8775	1.5115	0.6082	0.7375	2.069	0.2974	0.7413	0.1746	0.3441	2.9577	0.1407	0.2177	0.5778	0.3893	0.7238	0.5104	4.2352	0.3597
3300	3-ureidopropionate	Nucleotide	Pyrimidine Metabolism, Uracil containing	3155	LC/MS Pos Early	1053	875	133.061	462-88-4	111	109	C02642	HMDB00026	1.72	0.7607	1.1834	1.8568	1.1426	0.9935	1.5241	0.9669	0.5342	1.6617	1.6324	0.9495	2.1905	1.0097	1.5961	2.2535	0.5324	0.8509	1.154	1.4444	1.3407	0.7174	0.8612	1.0229	1.7745	0.8514	0.4154	0.9279	0.722	0.9453	1.3262	1.0065	1.4445	0.7832	1.4227	0.9659
[truncated: 805 more rows]
[truncated: 8 more columns]

## Sheet: Pathway Heat Map
	USDA USDA-0101-15VWBL+ Bovine milk constituents in poultry diet, Ileum										Experiment 1+2,
[truncated: 683 more rows]
